# Supplementary material for: Expression of Wnt and TGF-Beta Pathway Components during Whole-Body Regeneration from Cell Aggregates in Demosponge Halisarca dujardinii
Source: Genes (Basel). 2021 Jun 20;12(6):944. doi: 10.3390/genes12060944 (PMC8235796; doi:10.3390/genes12060944)
Supplement: Supplementary file 1 [file genes-12-00944-s001.zip]

Archive with 8 entries (8 files):
- Supplementary File 1.fasta
- Supplementary File 2.fasta
- Supplementary File 3.fasta
- Supplementary File 4.fasta
- Supplementary File 5.fasta
- Supplementary File 6.pdf
- Supplementary File 7.pdf
- Supplementary File 8.pdf
