# Supplementary material for: Expression of Wnt and TGF-Beta Pathway Components during Whole-Body Regeneration from Cell Aggregates in Demosponge Halisarca dujardinii
Source: Genes (Basel). 2021 Jun 20;12(6):944. doi: 10.3390/genes12060944 (PMC8235796; doi:10.3390/genes12060944)
Supplement: Supplementary file 1 [file genes-12-00944-s001.zip › Supplementary File 1.fasta]

>ABI98898.1 frizzled receptor 1 [Clytia hemisphaerica]
MDKNFEIMRLFLFGIFILMPTVTS-----------------------------------NKVCQHFPKEKF----ELCK-E--MPY-NTTLF-----PNI-LDNRNIEE-AIKEMEVFSPMI--KVAC-SELLQT-FLCSVYAPFCRED---------TAGIMYPCRSICEKARE-GC--------SELMN-RLQF--KWP---QHL-DCK---NFPENTGNFK------SLCLD-------------------ETVLSLAYRKKPKENPGGDTPGEYYGKFNCPPH----------------------------QMKDEKHY----------------------------------------------------------------NFMGQE--GCASKCE--PI----------YFEK--TEKE-FARNWVLFWSIVCMLSTAFTLLTFVVDMPR-FRYPERPIIFLSGCYFTVSTA-FLAGPL--SG---NAVSCHTQLKNRRGE--------IELLNQGTE---NA--------------------S---CTVVFMIIYFFLMAASIWWVILTLTWFLAAGLKWGHE-AIEA--SSQYFHAAA----WAIPAAKTIAILAMNKVDGDALSGICFVGG----------------------------------------------------------------------------------------------------------------------------------------------------------NNVG--ALQGFV---IVPLLICLILGTFFLFSGFL------------ALI-----RIRKVLKDDHSL---------RTDKLTRLMI-------------------RIGIFSVLYSLPAIIVIACLFYEQSYR-DTWNESWI--------------KSYMDVPRDCGD--------KECKDFIG-KARPDFTVFIIKYLMLLMVGITSGFWI-WSGKTIQSWKMFYYNKILHR--------------------------------------------------------------------------------------------------------------------------------------------------------------------------------PLPRHNDSKDGSSRAAFLSRLM----
>ABI98899.1 frizzled receptor 3 [Clytia hemisphaerica]
--MLPNVIKLTFALTLFLVGTGGARQ---------------------------------RERCVPL---IN----DHCK-D--LGY-NATLI-----PNVKAGIDKLDE-AARRISEFSPLF--QVNC-YENFKF-FICNMFLPVCHSINGN------PTP-VYPCRHVCEEARK-GC--------EPLMK-KYSF--TWP---DVL-NCE----FLASNTKQN------ALCGS--------------PPPSKPTRKTPQTEVVPTAPPAWVKVVEQFPKGIDVKV----------------------------LQSKENLA------------------LISTLFKTDRVTFKSVCKLLPNSI----------------------YLKKTESETCVSKCEATSP-----------FTK--ENKK-FASVWVSTWSIICFLSTLVTVTTFLVDHKR-FKYPERPIIFLSFCYNLYSIG-YLIRVF--GN--YENIVCENSPQG------------QHALIDGMS---ST--------------------S---CAIVFFLLYFFGMASALWWVVLSVTWFLAAALKWGHE-AIEK--YSSLFHAVA----WTVPTIQTIIALVTRKVDTDMLAGVCYIGA----------------------------------------------------------------------------------------------------------------------------------------------------------TNSE--NLLMFV---ALPLLIYLLIGTLFLIMGFV------------ALI-----KIRKELQR--ER---------NTNKLERLII-------------------RIGIFSVLYSVPASIVVGCFIHEYNRL-KRTEQVSQ-------------------DMLSCLK---------DPNCEKD--LKPRTEIFYLRYFMLLVVGVTSGVWI-WTSKTFDSWKNFYRRRFPEKSSKQEEEKERLYKNSFAPTTSNLQSAHAPPRRRSSNEALNQYTPASTVASHPAIAIQPGMYAQPATNFFFPIQQHPAVMQAHNLPVSQAKIVDSSSRGFTVTPSSNMTSDYEHNEVFNNYNNKLIQNGHDMMHR-------------------QANYAPSSSSEHYTASLPRNGRPLDPPASPKSMSSRSHYSNEAKM----
>ADO16569.1 FzdA [Amphimedon queenslandica]
-MSLVILIFLAVVNLSTFMGQPTRPVSTLPP----------------------------PGTCQPI--TGV----AMCL-Y--VPW-GNASF-----PNL-REHRTQSE-ANTEVNVFQPLV--THQC-SNAIVH-FLCAVYTPACVEGPE-------GTVTLKPCRNLCNHVRN-TC--------EPLMQ-QGGL--DWP---PHF-ECS---NFPESAGSTSDID---SLCFK-----------------VPINVTIPPELLPSATTSSGTAVQPTAATSSTFVS----------------------------SMTLGTTP----------------IPTATTIPSSQKCSPDLDLRRLGH--------------EFANSSY---TFASIP--NCAVPCE--GI----------FFTE--TERNVVAPAFILVCALICIGFTLFTVGTFMIDRQR-YHYPERPVIFLALCYLILSLA-FVVGAIVKLSDPKSSFACSDTADSQSFV--------FQDLPNSTPTFHSA--------------------S---CVILFIITYYFQMAGAIWWVILTLTWFMASTLKWGEE-AVER--PWLLYHIFA----WCIPAILVILLLSVRLVDGDQLSGICYTGN----------------------------------------------------------------------------------------------------------------------------------------------------------SSSV--SMGVFV---LLPLLLFLILGIVFLVIGFG------------SLV-----HIHLQISK--DP-----N---KSRRLQRLII-------------------RILVYALLYIIPTFIYIFLCIYQLAER-NSWEESYI----------------------KCPP--------SSFNCEPE--SKPQFTALLMRYLVLFIIGIFSTFWV-ISWKTLLAWQKFFDSIFFCC-------------------------------------------------------------------------------------------------------------------------------------------------------------------------------------HKREDYQLPRRNIETAI----
>ADO16570.1 FzdB [Amphimedon queenslandica]
---MYFFYSLCLVSLFFVFYTPRV-----------------------------------TGQCSSR---TSLIQEATCNYN--YTLRNTSIY-----PNQVINETTEIS-EVVTLVNTLESS--LRSCSSNADRSGFICATFFPSC------------DSG-YGPCSSLCEKIRQ-DCSNN-----LPF--LPSTV--SW-----IF-NCT--------RYEPN------SPCI----------------QP----------IRIEPTSSSSSTSSIVVISTPLPSQ----------------------------TPSTT-PS----------------------------------------------------------------TNESSV--GCPPPSS--S-----------YYTD--GMKS-FTKGWIATWSTLCFLSTSLTLLTFIIKPSR-FEYPWRPIIFLALCFNIHSLG-YFFSLA--LG--RGIITCPGN---------------NYISSSSKWSWSHI--------------------P---CLLNFGLLYYSMVSAFLWWLALTLSWFLSAVFKWSNE-SVGR--LAPFFHVTA----WVVPLLMMISLVAAQVISADELTGTCFIVR----------------------------------------------------------------------------------------------------------------------------------------------------------DESNA-TLFGLLIGVIIPLLLFLSIGLLFLIIGLI------------SVF-----RIRRFLHNKGRQ-----K---ESIVLEKLMF-------------------RIGIFVAVYVLPAGAVISCYIYELAKV-PDWVTLNE--------------------AESCSD--------GGCQKASP-------IVFIIRIFMFLMIGILTGVWI-WSKKTLDSWRSLGNSCCSNG-------------------------------------------------------------------------------------------------------------------------------------------------------------------------------SSGKNDQEPTMTKHVRSFSTVNS----
>ADO34161.1 frizzled [Mnemiopsis leidyi]
MTIKNKEWLITVVIFYLVMEPTGTFE---------------------------------AKHCQEM---SLDVKKELCTFE--SNI-THVQF-----PNF-LGMETQQE-AIDGLKGYELLLTSEQHC-SSSLAF-FLCHTYLPICNPED--------ENVIIKPCRAECEMSRF-NC--------SSLMV-HYSY--PWP---EIL-SCDKFNWFTE--HDPNEPASISKVCAG----------------NPTYTKDNFFKMFPEVVNGTYQHYDPDKPTELKTPD----------------------------SDDYGFNR------------------------SNCPTIGLVNADK---------------------------KFNDF---NCGLKCD--SN----------YFGP--RGNTNILKHWTLVWGGLCCLATLFTVMTFIFDQQR-FRYPERAIIFSAVCYFFISVG-FVLGYF--FD---DKIVCENNGGN------------TLVMRQGSSEDGPY--------------------L---CFFQSFLIYYFMLASFLWWVILNLTWFLAAGLKWGHE-AIAL--KAKFFHGVA----WILPGILFLVICIKEEIDGDRLANICFVGN----------------------------------------------------------------------------------------------------------------------------------------------------------FKTD--SLQFYV---IAPLAIFYLCGMTFLGLGMF------------SMC-----NVRHELHN--TG-----K---KTDKLETLMI-------------------RIGMFSVLYSIPATILIACFLYERFQR-PKWETAYV---------------RHCYSTKKCHS---------SSDEFVA--DANLLTFNLIKYLMMLVTGLSTGFWVLLSFKTASNWARLL-KCVGRK------------------------------------------------------------------------------------------------------------------------------------------------------------------------------------------------DSETAV----
>ADO34162.1 frizzled [Mnemiopsis leidyi]
---------------------------------------------------------------------------MRTT-T--LAF-FKSQM------------------------HYEDLA--TSEC-HPFVDL-LICSTLFPACTSGY--------DIT--LPCYDFCEEVKA-SC--------IPFIK-KARI--TWP---FYF-DCI---NLPRKKRG--------RFCID--------------EKFTVADLEKIKAPKPPNHLGDGKTDPPNSSEDLNSTS----------------------------TPWAGIYS--------------------------NDREVHQWGLELVT--------------TPPARRK---DLQDYE--DCTEPI---------------LFSV--SEQN-TTRVWIMAWSSIALSLSF--VMLFVVTSHGKVNKPENIIVIICFCFRFQAAG-FLLSVM--VP--ESPFKCSIPEKP------------GDPIYLKLNSPSPT------------------------CYLSFTATYFSGLAANLWWVTLNLLWFLMLGMNWSSSGSIFK--VFRYLHLVI----GGLAGGLTITVLTVGAVEGEGLSGGCVAGG----------------------------------------------------------------------------------------------------------------------------------------------------------VHPE--NLATYD---LTPNCVLLCIGGVVLLCGTY------------TLV-----KISRIEGY--TL---------THDIPVQRLK-------------------NTAIFSYFYLLISLVKILCQFYELAYR-SEWYRNCDPNSRTDFANLEVNNLTDSPGGFSFANHTFSNSTSGSLETDSP--CGPEVRIFIAKYTCYLLLPILVSVHL----KNTVSILDIIKRLVPLA-----------------------------------------------------------------------------------------------------------------------------------------------------------------------------------------KGYTHRPADETKV----
>AFI99118.1 Wnt receptor frizzled 2 [Clytia hemisphaerica]
--MKTNSVSQVTILLLLCCGTLVDSLGRGRTRPK-------------------------AKKCEKI---TI----PLCK-D--VGY-NETYM-----PNN-FGQSSQFE-AGLIIHQFWPLV--LINC-SPLLKH-FVCSLYAPMCDPIY--------FKE-IVPCRSFCEDVRD-SC--------TAIMK-NNGF--DWP---SHL-KCE---QFPTRKEN--------SICMK--------------PSNAHVSKNNKTTNKPTSSPNSKTVKPNTNNHGTSGGG----------------------------TKQSGGPY----------RPPTHINTNGGARGCGCMCKAPFVYPNAS-------------------------SRGELP--PCVLPCK--QF----------YFKE--DEAN-FVTFWLGLWSIIAFIGTLITIATFFIDRSR-FTQAERPIVFMSFCYFLVAFG-YIVRLI--YG--HDAIACDSKT--------------GLARYAATG---PA--------------------H---CTTVFFMTYFFANVAWIWWVVLSMNWFLSSGLRWPSK-AISS--YSQYFHFIA----WIVPTVQTMAILAMSAIDGDPVSGLCSVGN----------------------------------------------------------------------------------------------------------------------------------------------------------HNNN--NLTIFM---IAPLLIYTMLSLSFFVAGVI------------AIV-----QRKRHNKSNNGQ--ITPEYFDEERQACSYVS-------------------KIGVYTFMVFFPAFTLIGCYFYEHNNK-EIWEKSTN---------------------CPCVR--------------DK--VRPNYYVYLLKYFMSLVIGLISGFWV-LDSRTVDSWKRFLLKFVKDD----------------------------------------------------------------------------------------------------------------------------------------------------------------------------------CNENNNLLAAQKYNGAPVQL----
>AFI99119.1 Wnt receptor frizzled 4 [Clytia hemisphaerica]
DHHLLPFFTCLLLLGCLSLNHVETRRISPRKNEFGS-----------------------SWKCVPV---KL----DFCS-G--IGY-NETIVMSSTAPNERTNKNSQEE-SLSELKIYELLI-QRTQC-SSKLRL-LLCSVYLPFCHANH--------EKG-IVACRPLCEEVKS-KC--------QKHIE-EFNL--KWP---DVL-NCE---KFPVENVEP-------DFCVP-------------------GNRHSSTEVPPTSLKTKKTPKRIIPQTVTSTPA----------------------------VRATGLIS----------------------KEKYCQVVYSRNVKNYI-------------------------YVEKIQ--SCALECMKDG-----------IFTT--QQKQ-LAERWISALTCICGILSVAAILCVLANYNE-TCFPERTIFFIAVCYFFYVVG-YMIRIV--YS--REGVTCQKENGQ------------HYLLVDGSG---NI--------------------S---CAATFLLVYCFSMVQSIWWVILCLTWFLSAGMRWATE-AIRS--KSFMFHSLA----WGIPCCKTVIVLVWRKIDVNELTGICSIGN--------------------------------------------------------------------------------------------------------------------------------------------------------RYENLR--ALRWLI---LGPLFVYLIMATMFLLFGLI------------CLF-----RLPDPNEN--QL-----M---ERKKNQYLLL-------------------PIGSYAALHTLFMTFILASYFYEYVNK-GPWY-----------------------------------------NDPKS--TGPSFAVFLTRIISDFSIGISASIWL-LLIHGPRLHRRMKVKLYQTD--------------------------------------------------------------------------L--------------------------------------------------------------------------------------------------LLPRDPAHRIPDHSKHYTSTNETSI----
>CDO67909.1 Frizzled A SciFzdA [Sycon ciliatum]
--IRPFVMNCWTMLLLLVVAASSSTGTGEY-----------------------------FDRCMPN--------------E--VSYCSETLW-----YNFTVSHPEQQIYVSGFMNHFEPII-ASRVC-HRHLFR-FLCFSLAPMCLPGEGDMPLM--EKV-VLPCRRLCEAVHS-DC--------SPKMDLLFGV--QWP---GFL-KCS---DLPE------------KNCYEFYG-----------DSDAVTGYDVIPFRRIGGSDEKLSGRTQQKHTSKSAPE----------------------------PDKSVCPK-----------------------SMSTDNSSTFF------------------------------NVANIS--HCGIPCK--GS----------IAQE--LSSPIALTVIRLLLSLTTFGATMVAVCFYFTHRRRLFELLDKPVVLLTMSMAVLSMVLFLTRIITMMD--GKGVFCSRH---------------HGMVHQPSSALKDG--------------------T---CVGVFLSTHFMCTVSALWGLVFACLVFLKHAMLYTDA-SINQSYCFTYLTAVA----VFMAMVFTSAVAIVGSIEGSSITQLCQV------------------------------------------------------------------------------------------------------------------------------------------------------------QRSF--SVSQFI---LPLAGIYLLTLIITILAAIIRYNQQRQPKGGLSFTVPLVKRPRHSARVHDDP-----V---SSNEEESWMV-------------------SVVFISALLTFGGVLIGAVGVNQAPNTVDHWEKTIL----------------------ACQQ------QPRSLACTQG--SHPSMALIVLEELARLLPGFLCAAWL-------------YIRQKRVK-----------------------------------------------------------------------------------------------------------------------------------------------------------------------------------------NTRTSRRPLETAI----
>CDO67910.1 Frizzled B SciFzdB [Sycon ciliatum]
GKVERRLFGLLAVYLLLAMAVPGAAGT--------------------------------EHICTPL-QTADGGAEALCN----GLYNSTMAY---------VNGTLRRA-VVAELNQFAGIILTSSTC-HAHMPL-FVCASFLPVCRSTSSMAGGISAHSSVLYPCDEFCSAMEF-SC--------SDLFV-ANRF--VWP---VRF-NCNDTTRYPR-KADNR------TDCLV----------------------------LPPLPPSVGPVSTTLIPVTANMSG------------------------------------------------------------------------------------------------------------MGSRPCN--GD----------YYFQ--AENRSFITLWIAIWSVLCLLSSLITVATFFMDRER-FNYPEKPIVFLSLSYSIFSLA-FIARLI--AG--DTVLVCSG----------------SELVNAGTN---SG--------------------P---CTIIALLLYFSWMASYSWWLVLTLTWLLAAGFKWGTE-AIAK--HSTHFHIIA----WGAPALKTLVLVATENVDADELARVCSVGN----------------------------------------------------------------------------------------------------------------------------------------------------------FKKS--SLLGFV---IIPISVYLAIGTLFIIIGIA------------SLI-----RIRTMMKD--GG-----R---STQKLEQLIV-------------------RIGILSVFYTGPASVVLGIYAHEYADR-DHWRTHCT--------------------EPLCRP---------GCTGTHC--DAPIFAVYVVKYFMLLVVGVTSSVWI-WSGKTVASWKRFTRRLCRRKSRSADLHSRRVSHLSMEGSYVRNPMRHSNGGGSVKVHRSHGGGGGVSNG----------------------------------------------------------------------------------------------------------------------------RPSQAPPVHSIGRGSQAPTHSITQV----
>CDO67911.1 Frizzled C SciFzdC [Sycon ciliatum]
TELSLALITLAVVLLSSTVQCQYTPGKDLS-----------------------------HRACRTF--DDV----PLCYER--IGY-NRTRW-----PNT-LEENLPLV-VNKRLDDMKPLV--QTHC-HPWLFA-FLCFIHVPHCTPDMDPFRQLPISHV-VGPCRQLCELVRD-AC--------LPYIR-AFQRNMTWP---DHLYDCSKLISHP-------------GQCFM------------------PHSHSNETVIPTGWDIGPHIQVEFSDIPPTALPT----------------------------TTFTATCP------------------------GGSAVDKSWY------------------------------RFGGQR--YCGQSCTRDT-----------MYTE--RDRDVIMPAVFLAIAILSVLALLISLVSFVADLKN-FLSPEWGVLLINVCGMVAGIT-QLIAVT--TKLIGHNQSCDST---------------SDAVYQGMGGESRL--------------------PPVACLLTFFLTYFTGVLALFTWFKLSVFWLVTVMATRK---TIRK--IDTYLTIPATAIVWLVPTALTVAVFLLQKIDGGLLTGACSVGS----------------------------------------------------------------------------------------------------------------------------------------------------------YNIN--ALLNFV---ICPVSAVSIAVLFCLFVGWR------------VLL------LQRHYAALASPRSNATA---TTESSTAPILGSAAQAAGLGDEQYRLRFERIGKFCVLLLVPAVGYLTTLLYEYVEQ-DEWQLTAV----------------------ACAE------DGDSPGCTGG--RHPLLSVFGIRYFMALLIALICL----WYKNLFCSWLPCVKKACAVSQSQTPSCIPVSSGNSTPPVCQQTVAVSTPPAAAAQQTVVVSASVTDGTSTNSI------------------------------------------------------------------------------------------------------------------------RAELCYTTQSISSSRRGRDISSTDV----
>CDO67912.1 Frizzled D SciFzdD [Sycon ciliatum]
-MVVFRVSTVLVFALSALAPACWAQNDLISSLDDTFK----------------------NERCEPLDATQV----ATCR-D--VGY-NSTLL-----PNR-LGHNTQKD-AGLIANQYFPLI--EVNC-YDKLQF-FVCAVYLPMCLPDY--------PQY-LPPCRSICLQAKS-KC--------EPLMQ-QFGF--HWP---EDL-RCD---KFPESSTDD-------QLCAG------------------NDTLPPRPTSRPGLNLIGGTARPIGGIATTDLPA----------------------------------------------------------------TRPPYN--------------------------------------KKRIPCGQQH-----------FYRK--EDRD-TSRYWVGVWATLCFLSSVLVVATYCIDRER-FNYPERPVIYLAGCYVMFSFG-YLVSLM--VG---DNIACAD----------------GYAVQPDEA---GA--------------------G---CIIVAFLLYFSWMAAALWWVTLAFTWFLAASLKWAPE-GIGK--HFFKYHVFS----WGVAIVQTVLLMALKKVDADELTGACFVGY----------------------------------------------------------------------------------------------------------------------------------------------------------FDDK--SLAGFV---IGPLCVYLIIGALLFLYGFM------------SLV-----NIRSVIRQSAGG-----H---RTDKLEKLMV-------------------RVAVFSILYAIPTAVVLGCLFVEHSEK-PSWKYPMD---------------------GSCNAGYPGPAEGSNCDGVPA-----KPALFMLRLFMVLIVGLASGIWI-WSTKTLESWGRRFGRSNSARAQYQATRIRSDSSTGGHNSHVPSAMTSMTGVTPSI------------------------------------------------------------------------------------------------------------------------------------------NTSNSGMPMHQSMHMYPQMQQAQYIPGGY
>EDO38567.1 predicted protein [Nematostella vectensis]
--MGAKRLALILLLFITVSAMVYGQRSEVP-----------------------------NSKCTPI---TI----PLCM-G--IGY-NATRF-----PNF-LAQESQEE-AAKRIHEFKPLI--AVNC-APLLRF-FLCSVFVPMCTKEV--------NVP-IYACRSMCESARD-GC--------SPMMQ-RFGF--NWP---DTL-DCD---RLPK-KGDPQAKSDPTKLCMA-----------------------------APNIKQTAPLNESDIWSNFESLG----------------------------PEFKKINN-------------------------TGPLRYKYT------------------------------YVEKYD--QCVPQCK--SDL---------MFSS--NNKR-FANVWISVWSVLCFISTAVTVLTFVIDTSR-FKYPERPIIFLSLCYNLYSLG-YIVRVT--AG--RNEVICDETE--------------SFVIRAGMNIADHA--------------------C---CSVVFLLLYYFGMASAVWWVVLTFAWFLAAGRKWGQE-AIER--KATYFHAVA----WTVPAIQTIMALIMRKVDADELTGLCYVGN----------------------------------------------------------------------------------------------------------------------------------------------------------MDYE--NLANYV---LTPLCLYLLVGTFFLLAGFV------------SLF-----RIRTVLKN--KE-----T---NTDKLEKLIV-------------------RIGVFSVLYTIPVSAVIACSFYEYNNM-DVWKVRAP------------------FNTYICRG---------DQACLEN--YGPSIEVFIVKYFMLLIIGITSNMWI-WSTKTFKSWRKFYSKRKGGEAKKKVDYSAGSAPPKNSLQVHMPPPSVQPVYHHTSAFAPIAPSPATR------------------------------------------------------------------------------------------------------------------------------SVGSSPAPNSLTYSKNSGLNPMVTV----
>Em_fzd_0012g14a
---MRVVAGCAACVLFAVLSTSA------------------------------------ASSCQAI---ND----SLCA-S--SGYTGNISF-----PNV-FNQSEHE--AKLAARGLFYLS--FISC-SSRINQ-FLCSAFYPTCNPFFP-------SAP-IEPCLEFCVQVRD-EC--------LPLLR-SYGL--SWP---NTL-DCD---KYFT-SMDKN------PVCSW-----------------------------------------------AMLPS----------------------------PEPTV-------------------------------------------------------------------NHSNSS--NCTMPVP-----------------Q--LAKRTFVMAWVATCTLVFVVTTVIIVLYFSCTRTS--DPIACAVSSIACCTSLAAAA-YCVSVA--TA--RDP---------------------PAPCVSSTSPPADS--------------------L---CAAMFGITYYCTLCTWSWWVALTFQW-LARGLNAKLS-PQKR--TLVLCHVFS----WLVPTPFLAACMVRGDLVVDPVVGVCNLRK-------------------------------------------------------------------------------------------------------------------------------------------------------------D--SFLAYL---IVPLLVALALCCLLTLLAHI------------LLL-----RLKTHAKT-------------SEKERDGVVL-------------------CAGLYTPMCFVVQSSLLLLYSY------EYWYTPAP----------------------------------------AS--TDIQLCIDIAKFTVTIVINIMTLAWV-ATKAKCSCHRSTTVDFLTCDLPTLSCD----------------------------------------------------------------------------------------------------------------------------------------------------------------------LPTLSCDLPTLSHTSTIRSMKETSV----
>Em_fzd_0012g384a
-MRFVFLSLLCSFAVAQILPVDPNTTP--------------------------------DVSCELM--TNL----SFCY-G--VGY-NKSSF-----PNF-RMQTTQVD-ANTELKQFVILV--NSGC-SNAIVH-YLCSVYAPYCEP----------KYLKIPPCANLCVYVRD-SC--------APKLQ-QFGV--AWP---PQL-ACE---NWPA-YG---------SVCFG----------------PSTSGLANITIPRNPLFNLPNTTSEPVTATGVRPTS----------------------------SPSAVNSS------------------------NVCPSDMTIQK-------------------KNQYSEY---TFGGVS--GCAVPCSGNSY----------YFSA--AGTDSSAPAFVLVFAITCLLFTFFTVATYLIDRRR-FHYPERPIIFLSGCYLFISIA-YIVGAVSKLT--HGSFACDSADAFKSGATVGPNNEAAVFQRQPSTSADVY--------------------KQASCIILFLLVYYPHMAAAVWWVMLTLTWFLAAFLKWGEE-AVER--FWVLYHIVA----WSVPAIQVVIVLALRLVDGDQLAGLCYVGN----------------------------------------------------------------------------------------------------------------------------------------------------------QNVV--ALATLV---FLPLLVYLVVGVVFWIIGFV------------ALI-----NIREHLSR--DP-----P---KARKLCRLVM-------------------RIGVYAACYTLPNAVLLLLLVYEIVQR-RKWESAVI-------------------------------------QKQDA--PLPNFPAFLLKYLMIFTVGIGSTSWI-MTQKTFAAWHKFFASCVCRR---------------------------------------------------------------------------------------------------------------------------------------------------------------------------------------KVENDYEPSKSQTAV----
>Em_fzd_0012g39a
--------------------------------------------------------------------------------M--LPS-----------PEPTVNHS-------------------------------------------------------------------------------------------------------NSS----------------------------------------------------------------------------------------------------------------------------------------------------------------------------------------NCTMPVP-----------------Q--LAKRTFVMAWVATCTLVFVVTTVIIVLYFSCTRTS--DPIACAVSSIACCTSLAAAA-YCVSVA--TA--RDP---------------------PAPCVSSTSPPADS--------------------L---CAAMFGITYYCTLCTWSWWVALTFQW-LARGLNAKLS-PQKR--TLVLCHVFS----WLVPTPFLAACMVRGDLVVDPVVGVCNLRKDSFLAYLIVPLLVALALCCLLTLLAHILLLRLKTHAKTSEKERDGVVLCAGLYTPMCFVVQSSLLLLYSYEYWYTPAPASTDIQLCIDIAKFTVTIVINIMTLAWVATKAKCSCHRSTTVDFLTCDLPTLSCDLPTLSCDLPTLSHTSTIRSMKETSVFYALLLGV---IIPLVACLITGVVFLVIGFV------------SLF-----RIHSIMRHSGKA-----T---ESSILEKLMI-------------------RIGIFVVVFILPAVIVVGCFMYELISR-PFWTPISE----------------------PCND------------CVLG-----NPAVFMTRLFMFLLTGILTGVWI-WSKKTLLSWRNLPQRLTTCCRPKP-------------------------------------------------------------------------------------------------------------------------------------------------------------------------VDVPHAVNVGVGEQITMELESSDKL----
>HduFzdA
-MRLGQVVLLFTLVEAAVLRLASSQT---------------------------------AFACEDI---GV---YHYCS-NVTGGQVRYTHY-----PNL-LGHHSLET-ASNFFHSLKFDQ-HTFTC-SNLVDT-FVCSLFFPLCKNSTNGGD----VHI-LHPCRNLCEEIVDDKCAVQFELARQNLED-AIGL--VVP----RI-NCS---TFPT-FFDSA------GACIA--I-----------DGTFA------------------------------PPS----------------------------PSPEP-VC-------------------------SQSCNSGLI----------------------STFGS---QFGGVS--NCTEPCD--AGYTVTGVPLEGVFTS--PTQKIFFWAWLGVISIVCLVVSLFTCVNWAVTYKV-YRYPERPIIYICVCYILIALS-YFIHVC--VG---PSIVCTASLQSG-----------QSGIASGQT--ATF--------------------I---CAFTFCLRYFFSIASWTWWVIIMFLWFLNAAVRVNRS-TIERPIFQVIYHLLA----LIIPVVFTIAAMATQSYGGNSITRLCEIST----------------------------------------------------------------------------------------------------------------------------------------------------------QSRG--AQISFV---LVPQLVAIFVCIVLLLFGHI------------WMLLCDSHRASTDLKEDKSP-----QSSLYKERSMYDII-------------------RTDIFGVLFLIHLTVAASINVYQYQAF-EKWQQFYL----------------------HCSV-------CRSCSTVED--SKPLIGVFIFKVTVELLMGTVLILWL-KPKSIRDGWKKVYFRLVKGQSLPTESTS---------------------------------------------------------------------------------------------------------------------------------------------------------------------TSTSTPTELRTPSTPTSPTWSPTSV----
>HduFzdB
--------------------------------------------------------------------------------H--SNW----------------NHYRDNLFLECSGGPYNAMA--------------FACLALYRECENNT--------FVSGRRPCRNFCTQITTVDC--------SNVFT-GIGV--AFVSILQPF-ECT---QYPQ------------TDCIS--------------AGTPEMESLAAAIEVRIDDRPSGSGSLPAQTPSTALPL----------------------------D-------------------------------------------------------------------------------NCTLSKLQEG-----------YFTV--GERI-FAKAWIAVWSAACVVSTLLTVITFCLDRSR-FQYPWRPIIYLSACFITLSLS-YFLVLA--LG--PDLIVRVEG---------------KYVASRALWEWSHA--------------------P---CILTFTLLYYSQLASAMWWVVLTLCWFLAAGLKWGNE-AIAQ--LAPFYHVLA----WSIPLILTISLMAGKVIAADDLVGACFVVR---------------------------------------------------------------------------------------------------------------------------------------------------------DHNPE--SFYGLLFGYLLPLIIILLVGSGFMGVGFL------------AII-----RVRRHFRK--GG-----E---ETGSLDKLII-------------------RMGVFNIIYLIPAVVVIGCTVYELVDQ-AYW----------------------------CPA------SSLENDCAPC--HRAAAGVFIARILFSLAVGILSGMWI-WSRKTLTSWRTAFAKCCSTAPRGASNLAAETAGPTTTSITEEDRATIEGGAVSTANLADQKSRASIEMHPVNGNQHHQHHHQQQQQHHHQQQLQ---------------------------------------------------------------------------------------------------QQHQQQQQQQQQQQQQWQQQSPASV----
>HduFzdC
--MNHFVTLLLVVAAYLVPDSLSAFS---------------------------------SKECYEV------ADRGFCQ-N--TRYSNKSGF-----PNF-RNGTSVSE-IRQELDTYLLLY--HTGC-SNAIVD-LLCSYYFPTCAEFESPVSSFK-EVTIIPPCRELCNYVRE-TC--------EPELK-RSQLIEKWP---PHF-ECN---IFPESGTDST------GLCYPGHG-----------NLSLYQSLPLSTVPGVVLPPNVKVATKFWPGLITKRPT----------------------------EPNVSVPT---------------------RPPQLAQCAPLLQVQNN----------------SGDYRDY---RLANYH--QCGVPCS--ND----------YFGT--IDAA--VPIVVLLFSILGIFSTVFIIATAAIERDR-FHYPERPIVFLAVCYFFICLL-FMVGSSSKLA--SSPIACSESNGALSSFVFQH----LPQSDFSTITARSG--------------------G---CVTVFFFLYWATMSSFLWFDILTFTWFLAATLKWAEE-AISK--FWLLYHFIA----WGIPLFQVIIAMAIQLVDGDKHSGVCFLGN----------------------------------------------------------------------------------------------------------------------------------------------------------SNSV--GLGVFV---FLPMVVYLLVGMVFLLVGFI------------SLI-----NIYMELAR--DH-----Q---KSRHLIRLIV-------------------RVSIFSCLYLVPNIILVIMYMYELAIM-NNWQVAVL-----------------------CHENNPSAAVECSEQAFYS--LPSKATASAIKYVVWIIVAFNISFWV-FTKKTYLAWKQLFTDLVPCI----------------------------------------------------------------------------------------------------------------------------------------------------------------------------------KRHVGSAYDIKHPTSSQNKL----
>HduFzdD
--KMETAVKICFAIFALLQCVCAQDGPD-------------------------------DPRCVPI---TN----SLCQ-G--VGW-TVGTV-----PNF-LNQHDLRT-IDDEVSQYLPLY--DTGC-SNAFLH-FLCSIYYPPCFQNNVTGSL---QTVVWQPCQELCDYVYC-SC--------LDSVL-RLGG--EWP---DRL-VCP---RFPSHRKG--------EACFPGNV-----------ELSFLEDLVLPTIPERELPISRKCTDIPGPSPNTSTPT----------------------------TPTTTLPS------------------------STLHCPIPTLAAP-----------------NGSGDRY---SLGSQV--GCSVPCD--SSV---------YYDS--DDADTTIPVVILIFSVLSLVLSVLMISAFLIDRSR-FYYPERPVVYLGVNFILLSAA-LLLSSIATLA--NYPFACEDESLVI-----------YQRLPAANISFRGV--------------------L---CILIAILLYYTTMATLVWWVVLTITWLLATTLKWAAE-AIAK--FWIVYHIVG----WGLPLVQTIIVVGVQWIDGEAGSGVCYLGN----------------------------------------------------------------------------------------------------------------------------------------------------------LDMV--AKGVFV---FVPTLVYILLGLVIFTISCL------------SLF-----NIRAQIKRQHDS-----E---KVTRLHKLLL-------------------HVLLFSLLFTLPNLILCVIYIFELANE-DQWEINLL----------------CQLSQSHCPV-----------QSNSN--TAAPVAMVAFKYILWVFPCSSLLVWV-LSRKTLQSCGHLMWSISEQD----------------------------------------------------------------------------------------------------------------------------------------------------------------------------------QQGYRGSVHNYNGSLPRDIK----
>HduFzdE
LCSKCTSFLLSALLLCHLPALTRSQTIAPPN----------------------------PLHCVTV---TS----TVCD-Q--LGW-NGSL------PNV-LDMNVQSQ-VDEELEPYLTLY--ATGC-SNAMLH-FICAVYYPPCYQQAD-------IILQYPPCRQLCEYVQC-TC--------LEAIQ-ELGA--EWP---QQL-ECS---RFALGTGDS-------SDCLL--GGNGVYNDLLQIPLPEVTGRKYPSSIKKCGIPPPGPDPPINGSTGSIPPT------------------------TITAMPSTAAPP------------------------PSCIVSELDVYNR-----------------TSGSDRY---HLGRHQ--YCGMQCSGRA-----------LYGDSADALHIILPVVILTVAAVGAVLSLFTIATFLIDRRR-FPYPERPMVYLSIAKFMLATC-FIVATI--AKLVGFNIACTLERNGKSFAFQEL----PNLVDPQSTVKAGT------------------------CTALAVFIYYASMASLTWWAVLAFTWFLAAVLKWAEE-AVSR--FWMLYHVLA----WGIPLLQLIILLSLHQFDGEALVGICYVGH----------------------------------------------------------------------------------------------------------------------------------------------------------FNAV--SNGIGV---FGVTIIYVVIATVLTILSLV------------AMM-----MIRHQLPKTDQE---------QRSKITRLIL-------------------RLAVFSASIFLPNFILLLLHIYQLSAQ-EHWELVQL-----------------------CSAQTSRDLQPASCRGLEL--APPTAAYLFLKYLLWVGLCSSTFVWV-VSKKTLYSWKRLVLDIVSGL-------------------------------------------------------------------------------------------------------------------------------------------------------------------------------------------GRRKSAASTTA----
>HduFzdF
--MMDLIAFSWLLMVLAQMGSVRSQTASVPPPT--------------------------QTTCIKF---KS----SFCT-QAGIGW-TNASL-----PNL-VGTTTVAE-VEESLSLYYPLY--AAAC-SNAVVH-LICAVHYPVCYYDGE-------QYGTLKPCRELCEYVRC-TC--------ESVVT-ELGA--EWP---TDF-ECS---KFPS--GDET------SLCY---------------PGKSSFDFFRTNLRFPEIGPDHEEVTRCEGLTTTPPPS----------------------------NASMVNTT--------------------VPAPPKCPVAALRVPSS-----------------VPGHTRY---QLAGYQ--ECGLTCD--PT----------VLTG--QNLHTTFYIILLLVQVFVLGMMFITIMTFGIDRKR-FPYPQRPFLYIALTYTVIAII-NMVGNI--SGLSNGEPGCDPGGFTMQ----------GQPLSLGEPLTSVV--------------------GG--CSTKAVILYYCSMAALTWWVILSFTWFLATALKWAEE-AIAK--FWILYHVLA----WGVPVVQLILVLVFQTVDAELPTGVCYIGN----------------------------------------------------------------------------------------------------------------------------------------------------------SNLL--SLGLAV---FTPSLVYTALGSVFFIISIA------------ALG-----SIYRNVRD--ET-----E---KANKIKLLIV-------------------RVGILGFTILIPNAVMLALYIYELTQR-SVWERHAL----------------------CSQATPTELSSLADCTDLPR--SPAPYGFFFIKHIVWIVPAVAAFTWI-LSKKTLEKWKDFGKMILKFE----------------------------------------------------------------------------------------------------------------------------------------------------------------------------------FGAKARKANNGSKNNSSAAV----
>XP_001622965.2 frizzled-4 [Nematostella vectensis]
--MSPQRLFFGLLVYAITASSLAQEKK--------------------------------DWKCEKI---SI----DLCR-S--VGY-NVTRM-----PNL-IGHETQKE-AESQLKQFLPLI--QYGCAREQLVF-FLCSAYAPMCTDKV--------DVV-ITSCRPLCEYVRK-SC--------LPVLT-EFGI--PWP---NPL-NCT---RFLV-RNNER------NMCMP--G-----------PNF------------TESPEKPRPDFKPINDTTEKPPS----------------------------TGSEQ-CR-------------------------RFKNSKNYF------------------------------YVQSTE--SCAVRCNEDG-----------IFKT--SDKE-TMDIWITIWSIFCFISTTITLTTFLIETGR-FKYPERSIIWLALCYNFYSLS-YIIRLG--AG--RQAISCDTDPTTHV----------KFHIQDGLR---NT--------------------G---CAIVFLIQYFFCMAATIWWVVLALTWFLAAGMKWGCE-AIGS--YAKLFHIIA----WILPCIKTIFILITRKVDGDELTGLCFVGN----------------------------------------------------------------------------------------------------------------------------------------------------------QDLI--ALAAFV---LGPQFTYLIIGTLFLIAGFV------------ALF-----RIRTTVQRGGQA---------KTDKLERLIV-------------------RIGIFSVLSTVPATAVIACYFYEYANK-EYWYYGQR--------------------------------------DGAV--AEPNFSIFMLKVFMSLFTGVITGMWI-WSHKTMNTWRAFYYKVSGKR------------------------------------------------------------------------------------------------------------------------------------------------------------------------------------PPRKLERNGNGNTNETTV----
>XP_001634995.1 frizzled-5 [Nematostella vectensis]
--MATRRLDRVFVAVAFISCLNYVLTK--------------------------------EMKCEEI---TI----PMCR-G--IGY-NLTYM-----PNM-FNHDTQAE-AALEVHQFWPLV--EIQC-SPDLRF-FLCSMYAPLCEKHY--------DKD-LPPCRSVCERART-GC--------APLMR-KYGF--SWP---ERM-KCE---NFPE-LGDEN------TLCMG--------------------------------RNSSGESTPKPSQSPQPAPS----------------------------PDTAAISA------------------------NCCSCRPPFVSIAGKN--------------IKPTRAI---SVGGVP--QCAMACN--RT----------YFTH--DQDS-FASFWIGLWAILCFISTLVTTLTFLVDMHR-FKYPERPIIFLSGCYLMVSVG-YIIRLI--AG--HKQIACDSN---------------GLMRYDTSG---PA--------------------S---CTIVFLLVYFFGMASSVWWVILAFTWFLSAGMKWSSE-AITN--YSQYFHAVA----WLVPAIQAIAVLAMSTIDGDPVSGICYVGN----------------------------------------------------------------------------------------------------------------------------------------------------------HNLQ--SLVVFV---IVPLVVYLVFGTSFLMAGFY------------SLV-----RIRKLLRQHGST---------KTDKLEKLMI-------------------RIGVFSVLYTVPATIVVACYYYELVNR-ETWERTIN-----------------------CSG-----------CGVTR--VKPDHSVFIIKYFMALVVGITSGFWI-WSGKTIESWRNFCARLSGTQ--------------------------------------------------------------------------------------------------------------------------------------------------------------------------------------NTRRAIPPKKANTATV----
>XP_001647540.1 frizzled-1 [Nematostella vectensis]
KVKSNVWFVIATILLYLRPCLP-------------------------------------LKRCEPV---TI----PLCT-G--LQY-NMTIF-----PNT-LKHRTQEE-AALEVHQFFPLV--KVDC-SKDLAF-FLCSVYAPVCTVL---------ETP-LPPCRSLCLTVRS-GC--------EGLMK-RFGF--TWP---DSL-SCE---RFPK-LGD--------EICVG-------------------------------ENTTTPTSDQDGGINNNTYPD----------------------------VDMSTMRY-------------------------RCPESQKIPNDQY--------------------------TFHGEK--RCAATCR--NV----------FFTK--RERE-IARMWTGIWAILCAVSTLFTILTFLIDMRR-FRYPERPIIFLSGCYFMVSIA-FITGYV--AG---DKIACNEPIKKGF----------PKTLVQGTK---HE--------------------G---CTVIFMMLYFFSMASSIWWVILTVTWFLAAGLKWGQE-AIEA--NSQFFHLAA----WAIPAVKTIAILLMTKVDGDELSGVCYVGL----------------------------------------------------------------------------------------------------------------------------------------------------------SDVS--ALRGYV---LAPLFVYFIIGATFLLAGFI------------SLF-----RVRSVLKD--DY-----S---KREKIEKLMI-------------------RIGVFSILYTVPALVVIGCLYYEQSNR-ELWDNSWI---------------EGWKRQKKCTEVETKLKGEVSCPPYPVPLQKPDFMVFMVKYLMFLIVGITSGFWI-WSSKTLNSWRRFYRRFILRE----------------------------------------------------------------------------------------------------------------------------------------------------------------------------------------------KGRPNTSV----
>XP_032235151.1 frizzled-9 [Nematostella vectensis]
--MGAKRLALILLLFITVSAMVYGQRSEVP-----------------------------NSKCTPI---TI----PLCM-G--IGY-NATRF-----PNF-LAQESQEE-AAKRIHEFKPLI--AVNC-APLLRF-FLCSVFVPMCTKEV--------NVP-IYACRSMCESARD-GC--------SPMMQ-RFGF--NWP---DTL-DCD---RLPK-KGDPQAKSDPTKLCMAAPNIKQTAPLNESDIWSNFESLGPEFKKMFKNLAGNIPKKEKDKDTNEPPTG----------------------------KYDIVLNG--------------------GSLDNLNKSTIEALALQACRN-------------NTGPLRYKYTYVEKYD--QCVPQCK--SDL---------MFSS--NNKR-FANVWISVWSVLCFISTAVTVLTFVIDTSR-FKYPERPIIFLSLCYNLYSLG-YIVRVT--AG--RNEVICDETE--------------SFVIRAGMNIADHA--------------------C---CSVVFLLLYYFGMASAVWWVVLTFAWFLAAGRKWGQE-AIER--KATYFHAVA----WTVPAIQTIMALIMRKVDADELTGLCYVGN----------------------------------------------------------------------------------------------------------------------------------------------------------MDYE--NLANYV---LTPLCLYLLVGTFFLLAGFV------------SLF-----RIRTVLKN--KE-----T---NTDKLEKLIV-------------------RIGVFSVLYTIPVSAVIACSFYEYNNM-DVWKVRAP------------------FNTYICRG---------DQACLEN--YGPSIEVFIVKYFMLLIIGITSNMWI-WSTKTFKSWRKFYSKRKGGEAKKKVDYSAGSAPPKNSLQVHMPPPSVQPVYHHTSAFAPIAPSPATR------------------------------------------------------------------------------------------------------------------------------SVGSSPAPNSLTYSKNSGLNPMVTV----
>sp|O42579|FZD3_XENLA Frizzled-3 OS=Xenopus laevis OX=8355 GN=fzd3 PE=1 SV=1
--MAAYLISFIWVSVILAQKSMGHS----------------------------------LFACEPI---TL----RMCQ-D--LPY-NSTFM-----PNL-LNHYDQQT-AALAMEPFHPMV--NLEC-SRDLRP-FLCALYTPVCMEY---------GRM-TLPCRKLCQRAYN-EC--------FKLME-MFGV--PWP---EEM-ECS---RFPD--------------CDE----------------------------------------PYPRIVDISLSG----------------------------EPSEETPL-------------------------AVQRDYGFWCPRELK--------------IDPDLRS---SFLGVR--DCSPPCP--HM----------YFRR--EELS-FARYFIGVISIVCLSATLFTFLTFLIDVTR-FRYPERPIIFYAVCYMMVSLI-FFIGFL--LE---DKVACNGANPS------------QYKASTVTQGSHNK--------------------A---CTMLFMVLYFFTMAGSVWWVILTITWFLAAVPKWGSE-AIEK--KALLFHASA----WGIPGTLTIILLAMNKIEGDNISGVCFVGL----------------------------------------------------------------------------------------------------------------------------------------------------------YDVH--ALRYFV---LAPLCLDVVVGVSLLLAGII------------SLN-----RVRIEIPL--EK-----E---NQDKLVKFMI-------------------RIGVFSILYLVPLLVVIGCYFYEQAYR-GVWETTWV-------------QERCREYHIPCPY-----------KVTQT--SRPDLILFLMKYLMLLVVGIPSVFWV-GSKKTCFEWASFFHGRKKKAGVNESRQVLQEPDFAQSLLRDPNTPIVRKSRGTSTQGTSTHASSTQLAMLDDQRSKAGSVQSKVSSYHGSLHRSRDGRYTPCSYRGIEERLPHGSMSHLTDH---------------------------------------------------SRHSSTHRLNEQSHQGSIRDLSNPLAHISHGTSMNRVIEADATSA----
>sp|O57329|FZD7_CHICK Frizzled-7 OS=Gallus gallus OX=9031 GN=FZD7 PE=2 SV=1
--AGLRWLGLAALLAALLGTPCAAAHHEDKAISVPD-----------------------HGFCQPI---SI----PLCT-D--IAY-NQTIL-----PNL-LGHTNQED-AGLEVHQFYPLV--KVQC-SAELKF-FLCSMYAPVCTVL---------EQA-IPPCRSLCERARQ-GC--------EALMN-KFGF--QWP---ERL-RCE---NFPV-HGAG-------EICVG--Q-----------NTS-----DAPPGPGGAGGRGATAQPTAGYLPDLLTPP----------------------------QPAAG---------------------------------FSFSCPRQLK--------------VPPYLGY---RFLGER--DCGAPCE--PGRPNGLM----YFKE--AEVR-FARLWVGVWSVLCCASTLFTVLTYLVDMRR-FSYPERPIIFLSGCYFMVAVA-YAAGFL--LE---ERVVCLERFSEDG----------YRTVAQGTK---KE--------------------G---CTILFMILYFFGMASSIWWVILSLTWFLAAGMKWGHE-AIEA--NSQYFHLAA----WAVPAVKTITILAMGQVDGDVLSGVCYVGI----------------------------------------------------------------------------------------------------------------------------------------------------------YSVD--SLRGFV---LAPLFVYLFIGTSFLLAGFV------------SLF-----RIRTIMKH--DG-----T---KTEKLEKLMV-------------------RIGVFSVLYTVPATIVVACYFYEQAFR-STWEKTWL-------------LQTCKTYAVPCPS------------HFAP--MSPDFTVFMIKYLMTMIVGITTGFWI-WSGKTLQSWRRFYHRLSTGS------------------------------------------------------------------------------------------------------------------------------------------------------------------------------------------------KGETAV----
>sp|O70421|FZD1_MOUSE Frizzled-1 OS=Mus musculus OX=10090 GN=Fzd1 PE=1 SV=3
RWASGLLLLLWLLEAPLLLGVRAQAAGQVSGPGQQAPPPPQPQQSGQQYNGERGISIPDHGYCQPI---SI----PLCT-D--IAY-NQTIM-----PNL-LGHTNQED-AGLEVHQFYPLV--KVQC-SAELKF-FLCSMYAPVCTVL---------EQA-LPPCRSLCERARQ-GC--------EALMN-KFGF--QWP---DTL-KCE---KFPV-HGAG-------ELCVG-------------------QNTSDKGTPTPSLLPEFWTSNPQHGGGGYRGGY----------------------------PGGAGTVE-----------------------------RGKFSCPRALR--------------VPSYLNY---HFLGEK--DCGAPCE--PTKVYGLM----YFGP--EELR-FSRTWIGIWSVLCCASTLFTVLTYLVDMRR-FSYPERPIIFLSGCYTAVAVA-YIAGFL--LE---DRVVCNDKFAEDG----------ARTVAQGTK---KE--------------------G---CTILFMMLYFFSMASSIWWVILSLTWFLAAGMKWGHE-AIEA--NSQYFHLAA----WAVPAIKTITILALGQVDGDVLSGVCFVGL----------------------------------------------------------------------------------------------------------------------------------------------------------NNVD--ALRGFV---LAPLFVYLFIGTSFLLAGFV------------SLF-----RIRTIMKH--DG-----T---KTEKLEKLMV-------------------RIGVFSVLYTVPATIVIACYFYEQAFR-DQWERSWV-------------AQSCKSYAIPCPH----LQGGGGVPPHPP--MSPDFTVFMIKYLMTLIVGITSGFWI-WSGKTLNSWRKFYTRLTNSK------------------------------------------------------------------------------------------------------------------------------------------------------------------------------------------------QGETTV----
>sp|O93274|FZD8_XENLA Frizzled-8 OS=Xenopus laevis OX=8355 GN=fzd8 PE=1 SV=1
--MESLSLSLLLLVSWLQGSQCAAAK---------------------------------ELSCQEI---TV----PLCK-D--IGY-NYTYM-----PNQ-FNHDTQDE-AGMEVHQFWPLV--VIHC-SPDLKF-FLCSMYTPICLEDY--------KKP-LPPCRSVCERARA-GC--------APLMR-QYGF--AWP---DRM-RCD---RLPE-QGNPD------TLCMD----------------YYNRTEQTTAAPSHPEPPKPPARSVPKGRTRVEPPR----------------------------SRSRATGC-----------------------ESGCQCRAPMVQVSNER--------------HPLYNRV---RTGQIP--NCAMPCH--NP----------FFSP--EERT-FTEFWIGLWSVLCFASTFATVSTFLIDMER-FKYPERPIIFLSACYLLVSTG-YLIRLI--AG--HEKVACSRGELDL-----------EHIIHYETT--GPA--------------------L---CTLVFLLIYFFGMASSIWWVILSLTWFLAAGMKWGNE-AIAG--YSQYFHLAA----WLVPSIKSIAVLALSSVDGDPVAGICFVGN----------------------------------------------------------------------------------------------------------------------------------------------------------QNLD--NLRGFV---LAPLVIYLFIGSMFLLAGFV------------SLF-----RIRSVIKQ--GG-----T---KTDKLEKLMI-------------------RIGIFSVLYTVPATIVVACFFYEQHNR-QGWEVAHN--------------------CNSCQP-----------EMAQP--HRPDYAVFMLKYFMCLVVGITSGVWI-WSGKTLESWRAFCTRCCWGSKATGGSMYSDV------------------------------------------------------------------------------------------------------------------------------------------------------------------STGLTWRSGTGSSVSCPKQMPLSQV----
>sp|P18537|FRIZ_DROME Frizzled OS=Drosophila melanogaster OX=7227 GN=fz PE=1 SV=1
-MWRQILFILPTLIQGVQRYDQSPLDASPYYRSGGGLMASSGTELDGLPH---------HNRCEPI---TI----SICK-N--IPY-NMTIM-----PNL-IGHTKQEE-AGLEVHQFAPLV--KIGC-SDDLQL-FLCSLYVPVCTIL---------ERP-IPPCRSLCESARV--C--------EKLMK-TYNF--NWP---ENL-ECS---KFPV-HGGE-------DLCVA-----------------------------ENTTSSASTAATPTRSVAKVTTR----------------------------KHQTG--------------------------VESPHRNIGFVCPVQLK--------------TPLGMGYEL-KVGGKDLHDCGAPCH--AM----------FFPE--RERT-VLRYWVGSWAAVCVASCLFTVLTFLIDSSR-FRYPERAIVFLAVCYLVVGCA-YVAGLG--AG---DSVSCREPFPPPVKLGRLQM---MSTITQGHR--QTT--------------------S---CTVLFMALYFCCMAAFAWWSCLAFAWFLAAGLKWGHE-AIEN--KSHLFHLVA----WAVPALQTISVLALAKVEGDILSGVCFVGQ----------------------------------------------------------------------------------------------------------------------------------------------------------LDTH--SLGAFL---ILPLCIYLSIGALFLLAGFI------------SLF-----RIRTVMKT--DG-----K---RTDKLERLML-------------------RIGFFSGLFILPAVGLLGCLFYEYYNF-DEWMIQWH-------------RDICKPFSIPCPA--------ARAPGSPE--ARPIFQIFMVKYLCSMLVGVTSSVWL-YSSKTMVSWRNFVERLQGKE---------------------------------------------------------------------------------------------------------------------------------------------------------------------------------------------PRTRAQAYV----
>sp|P58421|FZD5_XENLA Frizzled-5 OS=Xenopus laevis OX=8355 GN=fzd5 PE=2 SV=1
FRSGVFALSFVVLLLDYFAPAQAASK---------------------------------AIVCQEI---TV----PMCK-G--IGY-NHTYM-----PNQ-FNHDTQDE-AGMEVHQFWPLV--VIQC-SLDLKF-FLCSMYTPICLPDY--------RKP-LPPCRSVCERAKA-GC--------SPLMR-KYGF--AWP---ERM-NCD---RLPE-HGDPD------TLCMY------------------------------YNWTETTTTLPPTHPPKVKTPT----------------------------SDCDG----------------------------VCKCREPFVSITRES--------------HPLYNRI---KTGQVP--NCAMPCF--QP----------YFTQ--DEKM-FVTFWIGLWSILCFISTFTTVATFLIDMER-FRYPERPIIFLSACYLFVSIG-YVVRLI--VG--HENVACNK----------------DHIHYETTGPAL--------------------------CTIVFLLIYFFGMASSIWWVILTFTWFLAAGMKWGNE-AIAS--YSQYFHMAA----WLIPSVKSIAVLALSSVDGDPVAGICYVGN----------------------------------------------------------------------------------------------------------------------------------------------------------QNLD--NLRGFV---LAPLVVYLFSGTMFLLAGFV------------SLF-----RIRSVIKQ--GG-----T---KTDKLEKLMI-------------------RIGIFSVLYTVPATIVVACYIYEQHYR-EHWEKTHN---------------------CSCPG------------DKQR--YRPDYAVFMLKYLMCLVVGITSGVWI-WSGKTLESWKRFTGRCCRNSKPINASAYSEA------------------------------------------------------------------------------------------------------------------------------------------------------------------SRALTPRTGLSNLTLPHKQVPLSHV----
>sp|Q61086|FZD3_MOUSE Frizzled-3 OS=Mus musculus OX=10090 GN=Fzd3 PE=1 SV=1
--MAVSWIVFDLWLLTVFLGQIGGHS---------------------------------LFSCEPI---TL----RMCQ-D--LPY-NTTFM-----PNL-LNHYDQQT-AALAMEPFHPMV--NLDC-SRDFRP-FLCALYAPICMEY---------GRV-TLPCRRLCQRAYS-EC--------SKLME-MFGV--PWP---EDM-ECS---RFPD--------------CDE----------------------------------------PYPRLVDLNLVG----------------------------DPTEGAPV-------------------------AVQRDYGFWCPRELK--------------IDPDLGY---SFLHVR--DCSPPCP--NM----------YFRR--EELS-FARYFIGLISIICLSATLFTFLTFLIDVTR-FRYPERPIIFYAVCYMMVSLI-FFIGFL--LE---DRVACNASSPA------------QYKASTVTQGSHNK--------------------A---CTMLFMVLYFFTMAGSVWWVILTITWFLAAVPKWGSE-AIEK--KALLFHASA----WGIPGTLTIILLAMNKIEGDNISGVCFVGL----------------------------------------------------------------------------------------------------------------------------------------------------------YDVD--ALRYFV---LAPLCLYVVVGVSLLLAGII------------SLN-----RVRIEIPL--EK-----E---NQDKLVKFMI-------------------RIGVFSILYLVPLLVVIGCYFYEQAYR-GIWETTWI-------------QERCREYHIPCPY-----------QVTQM--SRPDLILFLMKYLMALIVGIPSIFWV-GSKKTCFEWASFFHGRRKKEIVNESRQVLQEPDFAQSLLRDPNTPIIRKSRGTSTQGTSTHASSTQLAMVDDQRSKAGSVHSKVSSYHGSLHRSRDGRYTPCSYRGMEERLPHGSMSRLTDHS--------------------------------------------------RHSSSHRLNEQSRHSSIRDLSNNPMTHITHGTSMNRVIEEDGTSA----
>sp|Q61088|FZD4_MOUSE Frizzled-4 OS=Mus musculus OX=10090 GN=Fzd4 PE=1 SV=1
--GVGLRLGLLLQFLLLLRPTLGFGDEE-------------------------------ERRCDPI---RI----AMCQ-N--LGY-NVTKM-----PNL-VGHELQTD-AELQLTTFTPLI--QYGC-SSQLQF-FLCSVYVPMCTEKI--------NIP-IGPCGGMCLSVKR-RC--------EPVLR-EFGF--AWP---DTL-NCS---KFPP-QNDHN------HMCME----------------------------------GPGDEEVPLPHKTPIQPG----------------------------EECHSVGS----------------------------NSDQYI------------------------------WVKRSL--NCVLKCGYDAG----------LYSR--SAKE-FTDIWMAVWASLCFISTTFTVLTFLIDSSR-FSYPERPIIFLSMCYNIYSIA-YIVRLT--VG--RERISCDFEEAAE-----------PVLIQEGLK---NT--------------------G---CAIIFLLMYFFGMASSIWWVILTLTWFLAAGLKWGHE-AIEM--HSSYFHIAA----WAIPAVKTIVILIMRLVDADELTGLCYVGN----------------------------------------------------------------------------------------------------------------------------------------------------------QNLD--ALTGFV---VAPLFTYLVIGTLFIAAGLV------------ALF-----KIRSNLQK--DG-----T---KTDKLERLMV-------------------KIGVFSVLYTVPATCVIACYFYEI----SNWALFRY----------------------------------------SA--DDSNMAVEMLKIFMSLLVGITSGMWI-WSAKTLHTWQKCSNRLVNSG--------------------------------------------------------------------------------------------------------------------------------------------------------------------------------KVKREKRGNGWVKPGKGNETVV----
>sp|Q61089|FZD6_MOUSE Frizzled-6 OS=Mus musculus OX=10090 GN=Fzd6 PE=1 SV=1
--MERSPFLLACILLPLVRGHS-------------------------------------LFTCEPI---TV----PRCM-K--MTY-NMTFF-----PNL-MGHYDQGI-AAVEMGHFLHLA--NLEC-SPNIEM-FLCQAFIPTCTE----------QIHVVLPCRKLCEKIVS-DC--------KKLMD-TFGI--RWP---EEL-ECN---RLPH--------------CDD------------------------------------TVPVTSHPHTELSGPQ----------------------------KKSDQVPR-----------------------------DIGFWCPKHLR--------------TSGDQGY---RFLGIE--QCAPPCP--NM----------YFKS--DELD-FAKSFIGIVSIFCLCATLFTFLTFLIDVRR-FRYPERPIIYYSVCYSIVSLM-YFVGFL--LG---NSTACNKADEKLEL---------GDTVVLGSK---NK--------------------A---CSVVFMFLYFFTMAGTVWWVILTITWFLAAGRKWSCE-AIEQ--KAVWFHAVA----WGAPGFLTVMLLAMNKVEGDNISGVCFVGL----------------------------------------------------------------------------------------------------------------------------------------------------------YDLD--ASRYFV---LLPLCLCVFVGLSLLLAGII------------SLN-----HVRQVIQH--DG-----R---NQEKLKKFMI-------------------RIGVFSGLYLVPLVTLLGCYVYELVNR-ITWEMTWF-------------SDHCHQYRIPCPY-----------QANPK--ARPELALFMIKYLMTLIVGISAVFWV-GSKKTCTEWAGFFKRNRKRDPISESRRVLQESCEFFLKHNSKVKHKKKHGAPGPHRLKVISKSMGTSTGATTNHGTSAMAIADHD---YLGQETSTEVHTSPEASVKEGRADRANTPSAKDRDCGESAGPSSKLSGNRNGRESRAGGLKERSNGSEGAPSEGRVSPKSSVPETGLIDCSTSQAASSPEPTSLKGSTSLPVHSASRARKEQGAGSHSDA----
>sp|Q61090|FZD7_MOUSE Frizzled-7 OS=Mus musculus OX=10090 GN=Fzd7 PE=1 SV=2
TAASHSPLGLCALVLALLGALPTDTRAQPYHGEKGISVPD-------------------HGFCQPI---SI----PLCT-D--IAY-NQTIL-----PNL-LGHTNQED-AGLEVHQFYPLV--KVQC-SPELRF-FLCSMYAPVCTVL---------DQA-IPPCRSLCERARQ-GC--------EALMN-KFGF--QWP---ERL-RCE---NFPV-HGAG-------EICVG---------------------------QNTSDGSGGAGGSPTAYPTAPYLPD----------------------------PPFTAMSP----------------------SDGRGRLSFPFSCPRQLK--------------VPPYLGY---RFLGER--DCGAPCE--PGRANGLM----YFKE--EERR-FARLWVGVWSVLCCASTLFTVLTYLVDMRR-FSYPERPIIFLSGCYFMVAVA-HVAGFL--LE---DRAVCVERFSDDG----------YRTVAQGTK---KE--------------------G---CTILFMVLYFFGMASSIWWVILSLTWFLAAGMKWGHE-AIEA--NSQYFHLAA----WAVPAVKTITILAMGQVDGDLLSGVCYVGL----------------------------------------------------------------------------------------------------------------------------------------------------------SSVD--ALRGFV---LAPLFVYLFIGTSFLLAGFV------------SLF-----RIRTIMKH--DG-----T---KTEKLEKLMV-------------------RIGVFSVLYTVPATIVLACYFYEQAFR-EHWERTWL-------------LQTCKSYAVPCPP-----------GHFSP--MSPDFTVFMIKYLMTMIVGITTGFWI-WSGKTLQSWRRFYHRLSHSS------------------------------------------------------------------------------------------------------------------------------------------------------------------------------------------------KGETAV----
>sp|Q61091|FZD8_MOUSE Frizzled-8 OS=Mus musculus OX=10090 GN=Fzd8 PE=1 SV=2
EWGYLLEVTSLLAALAVLQRSSGAAAASAK-----------------------------ELACQEI---TV----PLCK-G--IGY-NYTYM-----PNQ-FNHDTQDE-AGLEVHQFWPLV--EIQC-SPDLKF-FLCSMYTPICLEDY--------KKP-LPPCRSVCERAKA-GC--------APLMR-QYGF--AWP---DRM-RCD---RLPE-QGNPD------TLCMD--------------YNRTDLTTAAPSPPRRLPPPPPPGEQPPSGSGHSRPPGARPPHRGGSSRGSGDAAAAPPSRGGKARPPGGGAAP----------------------CEPGCQCRAPMVSVSSER--------------HPLYNRV---KTGQIA--NCALPCH--NP----------FFSQ--DERA-FTVFWIGLWSVLCFVSTFATVSTFLIDMER-FKYPERPIIFLSACYLFVSVG-YLVRLV--AG--HEKVACSGGAPGAGGAGGAGGAAAAGAGAAGAGASSPGARGEYEELGAVEQHVRYETTGPALCTVVFLLVYFFGMASSIWWVILSLTWFLAAGMKWGNE-AIAG--YSQYFHLAA----WLVPSVKSIAVLALSSVDGDPVAGICYVGN----------------------------------------------------------------------------------------------------------------------------------------------------------QSLD--NLRGFV---LAPLVIYLFIGTMFLLAGFV------------SLF-----RIRSVIKQQGGP-----T---KTHKLEKLMI-------------------RLGLFTVLYTVPAAVVVACLFYEQHNR-PRWEATHN---------------------CPCLR---------DLQPDQA--RRPDYAVFMLKYFMCLVVGITSGVWV-WSGKTLESWRALCTRCCWASKGAAVGAGAGGSGPGGSGPGPGGGGGHGGGGGSLYSDV---------------------------------------------------------------------------------------------------------------------------------------STGLTWRSGTASSVSYPKQMPLSQV----
>sp|Q8AVJ9|FZD7B_XENLA Frizzled-7-B OS=Xenopus laevis OX=8355 GN=fzd7-b PE=1 SV=1
--MLAPVSLLFCLFLQLCPSAQQYHGEKGISVPD-------------------------HGFCQPI---SI----PLCT-D--IAY-NQTIM-----PNL-LGHTNQED-AGLEVHQFYPLV--KVQC-SPELRF-FLCSMYAPVCTVL---------EQA-IPPCRSLCERARQ-GC--------EALMN-KFGF--QWP---ERL-RCE---NFPV-HGAG-------EICVG----------------------------------QNTSDNSPSGPTARPTLN----------------------------LPDSITFQ--------------------------PHPHRDFTCPRQLK--------------VPPYLGY---RFLGEK--DCGAPCE--PGKANGLM----YFKE--EEVR-FARLWVGIWAILCGISTLFTVLTYLVDMRR-FSYPERPIIFLSGCYFMVAVA-YTAGFL--LE---ERAVCVERFSEDS----------YRTVAQGTK---KE--------------------G---CTILFMILYFFGMASSIWWVILALTWFLSAGMKWGHE-AIEA--NSQYFHLAA----WAVPAVKTITILAMGQVDGDVLSGVCYVGI----------------------------------------------------------------------------------------------------------------------------------------------------------NSVD--SLRGFV---LAPLFVYLFLGTSFLLAGFV------------SLF-----RIRTIMKH--DG-----T---KTEKLEKLMV-------------------RIGVFSVMYTVPATIVLACYFYEQAFR-DTWEKTWL-------------VHTCKGYAVPCPN-----------YNFAP--MSPDFTVFMIKYLMTMIVGITSSFWI-WSGKTLQSWRRFYHRLGNGS------------------------------------------------------------------------------------------------------------------------------------------------------------------------------------------------KGETAV----
>sp|Q8BKG4|FZD10_MOUSE Frizzled-10 OS=Mus musculus OX=10090 GN=Fzd10 PE=1 SV=1
--MQHPGPRLWLVLQVMIGSCTAISSMDLERPG--------------------------DGKCQPV---EI----PMCK-D--IGY-NTTRM-----PNL-MGHENQRE-AAIQLHEFAPLV--EYGC-HSHLRF-FLCSLYAPMCTEQV--------STP-IPACRVMCEQARL-KC--------SPIME-QFKF--RWP---DSL-DCS---KLPN-KNDPN------YLCME-------------APNNGSDEPSRGSGMFPPLFRPQRPHSAQEHPLKDGGPG-----------------------------------------------------------RAGCDNPGKFH------------------------------HVEKSE--SCAPLCT--PGVDV-------YWSR--DDKR-FAVVWLAIWSVLCFFSSAFTVLTFLIDPSR-FRYPERPIIFLSMCYCVYSVG-YIIRLF--AG--AESIACDRDSGQ------------LYVIQEGLE---ST--------------------G---CTLVFLVLYYFGMASSLWWVVLTLTWFLAAGKKWGHE-AIEA--NSSYFHLAA----WAIPAVKTILILVMRRVAGDELTGVCYVGS----------------------------------------------------------------------------------------------------------------------------------------------------------MDVN--ALTGFV---LVPLACYLVIGTSFILSGFV------------ALF-----HIRRVMKT--GG-----E---NTDKLEKLMV-------------------RIGVFSLLYTVPATCVIACYFYERLNM-DYWKMLAT--------------------QHKCKM----NNQTKTPDCLMT-TSIPAVEVFMVKVSMLLVVGITSGVWV-WTSKTLQSWQHVCSRGLKRKSRRKPASVVTSAGI---------------------------------------------------------------------------------------------------------------------------------------------------------------YKKAQHPQKPHLGKYELPAQPSACV----
>sp|Q9DEB5|FZ10A_XENLA Frizzled-10-A OS=Xenopus laevis OX=8355 GN=fzd10-a PE=2 SV=1
VSGVTGLLRGTALLLVLAAALCSAISSINPDRSG-------------------------DGRCQAI---EI----PMCK-D--IGY-NMTRM-----PNL-MGHENQKE-AAIQLHEFAPLV--EYGC-HSHLKF-FLCSLYAPMCTEQV--------STP-IPACRVMCEQARL-KC--------SPIME-QFNF--KWP---DSL-DCS---KLPN-KNDPN------YLCME--------------------------APNNGTDETPRGSSMLPPIFRPQRPS----------------------------SGHEIYPK-------------------DPTSRSSCENSGKFH------------------------------HVEKSA--SCAPLCS--SSVDV-------YWSK--DDKK-FAFIWIAIWSILCFFSSAFTVLTFLVDPLR-FKYPERPIIFLSMCYCVYSVG-YIIRLF--AG--ADSIACDRDSGQ------------LYVIQEGLE---ST--------------------G---CTIVFLILYYFGMASSLWWVILTLTWFLAAGKKWGHE-AIEA--NSSYFHLAA----WAIPAVKTIMILVMRRVAGDELTGVCYVGS----------------------------------------------------------------------------------------------------------------------------------------------------------MDVN--ALTGFV---LIPLACYLIIGTSFILSGFV------------ALF-----HIRRVMKT--GG-----E---NTDKLEKLMV-------------------RIGVFSVLYTVPATCVIACYFYERLNM-DFWKILAT--------------------QDKCKM----DSQTKTLDCTMT-SSIPAVEIFMVKIFMLLVVGITSGMWI-WTSKTVQSWQNVFSKRLKKRNRSKPASVITSAGI---------------------------------------------------------------------------------------------------------------------------------------------------------------YKKPQHPPKVHHGKYESALQSPTCV----
>sp|Q9EQD0|FZD5_MOUSE Frizzled-5 OS=Mus musculus OX=10090 GN=Fzd5 PE=1 SV=3
PDPSAPPSLLLLLLAQLVGRAAAASK---------------------------------APVCQEI---TV----PMCR-G--IGY-NLTHM-----PNQ-FNHDTQDE-AGLEVHQFWPLV--EIHC-SPDLRF-FLCSMYTPICLPDY--------HKP-LPPCRSVCERAKA-GC--------SPLMR-QYGF--AWP---ERM-SCD---RLPVLGGDAE------VLCMD---------------------------YNRSEATTASPKSFPAKPTLPGPPG----------------------------APSSGGEC-------------------PSGGPSVCTCREPFVPILKES--------------HPLYNKV---RTGQVP--NCAVPCY--QP----------SFSP--DERT-FATFWIGLWSVLCFISTSTTVATFLIDMER-FRYPERPIIFLSACYLCVSLG-FLVRLV--VG--HASVACSREH--------------SHIHYETTG---PA--------------------L---CTVVFLLVYFFGMASSIWWVILSLTWFLAAGMKWGNE-AIAG--YAQYFHLAA----WLIPSVKSITALALSSVDGDPVAGICYVGN----------------------------------------------------------------------------------------------------------------------------------------------------------QNLN--SLRGFV---LGPLVLYLLVGTLFLLAGFV------------SLF-----RIRSVIKQ--GG-----T---KTDKLEKLMI-------------------RIGIFTLLYTVPASIVVACYLYEQHYR-ESWEAALT---------------------CACPG---------PDAGQPR--AKPEYWVLMLKYFMCLVVGITSGVWI-WSGKTLESWRRFTSRCCCSSRRGHKSGGAMAAGDYAEAS----------------------------------------------------------------------------------------------------------------------------------------------------------AALTGRTGPPGPTAAYHKQVSLSHV----
>sp|Q9I9M5|FZD1_XENLA Frizzled-1 OS=Xenopus laevis OX=8355 GN=fzd1 PE=1 SV=1
LCTRGSSLILSLLLSVCLSVEGQYNGEKGISIPD-------------------------HGYCQPI---SI----PLCT-D--IAY-NQTIM-----PNL-LGHTNQED-AGLEVHQFYPLV--KVQC-SPELKF-FLCSIYAPVCTVL---------EQA-LPPCRSLCDRARQ-GC--------EALMN-KFGF--QWP---ESL-RCE---KFPI-NGAG-------ELCVG-------------------------------------QNTTESGTPTPAVPE-----------------------------TWTSNSR--------------------------TYYRDKFMCPRALK--------------VPAYVNY---HFLGEK--DCGAPCE--VGKVHGLM----YFAP--EELN-FARIWIGIWSVLCCASTLFTVLTYLVDMKR-FSYPERPIIFLSGCYTMVAIA-YIAGFL--LE---DKVVCNERFAEDG----------YKTVAQGTK---KE--------------------G---CTFLFMMLYFFSMASSIWWVILSLTWFLAAGMKWGHE-AIEA--NSQYFHLAA----WAVPAIKTITILAVGQVDGDTLSGVCFVGI----------------------------------------------------------------------------------------------------------------------------------------------------------NNVD--ALRGFV---LAPLFVYLFIGTSFLLAGFV------------SLF-----RIRTIMKH--DG-----T---KTEKLEKLMV-------------------RIGIFSVLYTVPATIVIACYFYEQAFR-EQWEKSWI-------------SQSCKTYAIPCPS-----------TGHPP--MSPDFTVFMIKYLMTLIVGITSGFWI-WSGKTLNSWRKFYTRLTNSK------------------------------------------------------------------------------------------------------------------------------------------------------------------------------------------------QGETTV----
>sp|Q9IA02|FZD9_CHICK Frizzled-9 (Fragment) OS=Gallus gallus OX=9031 GN=FZD9 PE=2 SV=1
--------------------------------------------------------------------------------------------------------------------------------------------------------------------------------AC--------------------DNP---EKF-Q----------------------------------------------------------------------------------------------------------------------------------------------------------------------------------YVEKSL--SCAPRCS--PGVDV-------YWSR--EDKD-FAFVWMAVWSTLCFVSTAFTVLTFLLDPHR-FQYPERPIIFLSMCYNVYSVA-FIIRSV--AG--AETIACDRENGE------------LYIIQEGLE---ST--------------------G---CTIVFLILYYFGMASSLWWVVLTLTWFLAAGKKWGHE-AIEA--HSSYFHMAA----WGIPAMKTIVILTMRKVAGDELTGLCYVGS----------------------------------------------------------------------------------------------------------------------------------------------------------MDVS--ALTGFV---LIPLSCYLVVGTSFILTGFV------------ALF-----HIRKIMKT--GG-----T---NTEKLEKLMV-------------------KIGVFSILYTVPATCVIVCYFYERLNV-DYWNLRAL--------------------ERACVP----LPGRRAADCSLE-ASVPTVAVFMLKIFMSLVVGITSGVWV-WSSKTLQTWQSLCNRKLGVRTRGKPCSGVSCGGVH--------------------------------------------------------------------------------------------------------------------------------------------------------------CHYKAPTVMLHMTKTDPYLDNPTHV----
>sp|Q9IA03|FZD8_CHICK Frizzled-8 (Fragment) OS=Gallus gallus OX=9031 GN=FZD8 PE=2 SV=2
--------------------------------------------------------------------------------A-----------------------------------------------------------------------------GAAELQPELAVAEHVRY----------------------------------------------------------------------------------------------------------------------------------------------------------------------------------------------------------------------------ESTGPAL--------------------------------------------------------------------------------------------------------------------------------------------------------CTVVFLLVYFFGMASSIWWVILSLTWFLAAGMKWGNE-AIAG--YAQYFHLAA----WLLPSVKSIAVLALSSVDGDPVAGICYVGN----------------------------------------------------------------------------------------------------------------------------------------------------------QSLE--NLRGFV---LAPLVVYLFTGSLFLLAGFV------------SLF-----RIRSVIKQ--GG-----T---KTDKLEKLMI-------------------RIGIFTVLYTVPATIVIACYIYEQHNR-EAWEQAQN---------------------CSCPG-----------DPHRP---KPDYAVFMLKYFM-------------------------------------------------------------------------------------------------------------------------------------------------------------------------------------------------------------------------------------------
>sp|Q9IA05|FZD4_CHICK Frizzled-4 OS=Gallus gallus OX=9031 GN=FZD4 PE=1 SV=1
ERRGGGGRMLALLLAGLLGGARGFGDEE-------------------------------ERRCDAI---RI----AMCQ-N--LGY-NVTKM-----PNL-VGHELQAD-AELQLTTFTPLI--QYGC-SSQLQF-FLCSVYVPMCTEKI--------NIP-IGPCGGMCLSVKR-RC--------EPVLK-EFGF--AWP---DSL-NCS---KFPP-QNDHN------HMCME----------------------------------GPGDEEVPLHSKTSLQPG----------------------------EECHSMGS----------------------------NSDQYI------------------------------WVKRNL--DCVLKCGYDAG----------LYSR--SAKE-FTDIWMAVWASLCFISTAFTVLTFLIDSSR-FSYPERPIIFLSMCYNIYSIA-YIVRLT--VG--RERISCDFEEAAE-----------PVLIQEGLK---NT--------------------G---CAIIFLLMYFFGMASSIWWVILTLTWFLAAGLKWGHE-AIEM--HSSYFHIAA----WAIPAVKTIVILIMRLVDADELTGLCYVGN----------------------------------------------------------------------------------------------------------------------------------------------------------QNLD--ALTGFV---VAPLFTYLVIGTLFIAAGLV------------ALF-----KIRSNLQK--DG-----T---KTDKLERLMV-------------------KIGVFSVLYTVPATCVIACYFYEI----SNWAVFRY----------------------------------------SA--DDSNMAVEMLKIFMSLLVGITSGMWI-WSAKTLHTWQKCSNRLVNSG--------------------------------------------------------------------------------------------------------------------------------------------------------------------------------KVKREKRADGWVKPGKGNETVV----
>sp|Q9IA06|FZD2_CHICK Frizzled-2 (Fragment) OS=Gallus gallus OX=9031 GN=FZD2 PE=2 SV=1
--PD-------------------------------------------------------HGFCQPI---SI----PLCT-D--IAY-NQTIM-----PNL-LGHTNQED-AGLEVHQFYPLV--KVQC-SLELKF-FLCSMYAPVCTVL---------EQA-IPPCRSICERARQ-GC--------EALMN-KFGF--QWP---ERL-RCE---NFPR-HGAE-------QICVG------------------------------QNHSEDGGSSAALLTSAAPPAA----------------------------HGTPGAPR-------------------------YATPDRPFHCPRALK--------------VPGYLNY---KFLGEK--DCAAPCE--PSRPDGHM----FFNE--DEIR-FARVWILVWSVLCCASTFFTVTTYLVDMQR-FRYPERPIIFLSGCYTMVSVA-YIAGFV--LE---ERVVCNERFQEDG----------YRTVVQGTK---KE--------------------G---CTILFMMLYFFSMASSIWWVILSLTWFLAAGMKWGHE-AIEA--NSQYFHLAA----WAVPAVKTITILAMGQIDGDLLSGVCFVGL----------------------------------------------------------------------------------------------------------------------------------------------------------NGID--PLRGFV---LAPLFVYLFIGTSFLLAGFV------------SLF-----RIRTIMKH--GG-----T---KTEKLERLMV-------------------RIGVFSVLYTVPATIVIACYFYEQAFR-QHWERSWI-------------SQHCKSLAIPCPL-----------HFTPR--MTPDFTVYMIKYLMTLIVGITSGFWI-FSGKTLHSWRKFYTRLTNSR------------------------------------------------------------------------------------------------------------------------------------------------------------------------------------------------QGETTV----
>sp|Q9JIP6|FZD2_MOUSE Frizzled-2 OS=Mus musculus OX=10090 GN=Fzd2 PE=2 SV=1
--RSALPRLLLPLLLLPAAGPAQFHGEKGISIPD-------------------------HGFCQPI---SI----PLCT-D--IAY-NQTIM-----PNL-LGHTNQED-AGLEVHQFYPLV--KVQC-SPELRF-FLCSMYAPVCTVL---------EQA-IPPCRSICERARQ-GC--------EALMN-KFGF--QWP---ERL-RCE---HFPR-HGAE-------QICVG--------------QNHSEDGAPALLTTAPPSGLQPGAGGTPGGPGGGGSPP----------------------------RYATL--------------------------------EHPFHCPRVLK--------------VPSYLSY---KFLGER--DCAAPCE--PARPDGSM----FFSQ--EETR-FARLWILTWSVLCCASTFFTVTTYLVDMQR-FRYPERPIIFLSGCYTMVSVA-YIAGFV--LQ---ERVVCNERFSEDG----------YRTVVQGTK---KE--------------------G---CTILFMMLYFFSMASSIWWVILSLTWFLAAGMKWGHE-AIEA--NSQYFHLAA----WAVPAVKTITILAMGQIDGDLLSGVCFVGL----------------------------------------------------------------------------------------------------------------------------------------------------------NSLD--PLRGFV---LAPLFVYLFIGTSFLLAGFV------------SLF-----RIRTIMKH--DG-----T---KTEKLERLMV-------------------RIGVFSVLYTVPATIVIACYFYEQAFR-EHWERSWV-------------SQHCKSLAIPCPA-----------HYTPR--MSPDFTVYMIKYLMTLIVGITSGFWI-WSGKTLHSWRKFYTRLTNSR------------------------------------------------------------------------------------------------------------------------------------------------------------------------------------------------HGETTV----
>sp|Q9PT62|FZD4_XENLA Frizzled-4 OS=Xenopus laevis OX=8355 GN=fzd4 PE=2 SV=1
--MGARSLTLLYLLCCLVVGLIAGFGEEE------------------------------ERSCDPI---RI----TMCQ-N--LGY-NVTKM-----PNL-VGHELQAD-AELQLTTFTPLI--QYGC-SSQLQF-FLCSVYVPMCTEKI--------NIP-IGPCGGMCLSVKR-RC--------EPVLK-EFGF--AWP---ESL-NCS---KFPP-QNDHN------HMCME----------------------------------GPGDDEVPAHSKTPVLPG----------------------------EDCNSFGP----------------------------NSDQYT------------------------------WVKRSM--NCVLKCGYDSG----------LYNR--LSKE-FTDIWMAVWASLCFISTAFTVLTFLIDSSR-FCYPERPIIFLSMCYNIYSIA-YIVRLT--VG--RERISCDFEEAAE-----------PVLIQEGLK---NT--------------------G---CAIIFLLMYFFGMASSIWWVILTLTWFLAAGLKWGHE-AIEM--HSSYFHIAA----WAIPAVKTIVILIMRLVDADELTGLCYVGN----------------------------------------------------------------------------------------------------------------------------------------------------------QNID--ALTGFV---VAPLFTYLVIGTLFIAAGLV------------ALF-----KIRSNLQK--DG-----T---KTDKLERLMV-------------------KIGVFSVLYTVPATCVIACYFYEV----SNWNVFRY----------------------------------------TA--DDSNMAVEMLNIFMSLLVGITSGMWI-WSAKTLHTWQKCTNRLVNSG--------------------------------------------------------------------------------------------------------------------------------------------------------------------------------KVKRKKRVDGWVKPGKGNETVV----
>sp|Q9PUK8|FZD7A_XENLA Frizzled-7-A OS=Xenopus laevis OX=8355 GN=fzd7-a PE=1 SV=2
-MSSTVSLLFCCLFLQLCPSAQQYHGEKGISVPD-------------------------HGFCQPI---SI----PLCT-D--IAY-NQTIM-----PNL-LGHTNQED-AGLEVHQFYPLV--KVQC-SPELRF-FLCSMYAPVCTVL---------EQA-IPPCRSLCERARQ-GC--------EALMN-KFGF--QWP---ERL-RCE---NFPV-HGAG-------EICVG----------------------------------QNTSDNSPSGPTARPSPY----------------------------LPDSITFQ--------------------------PHPHRDFTCPRQLK--------------VPPYLAY---RFLGEK--DCGAPCE--PGKANGLM----YFKE--EEVR-FARLWVGIWAILCCISTLFTVLTYLVDMRR-FSYPERPIIFLSGCYFMVAVA-YTAGFL--LE---ERAVCVERFSEDS----------YRTVAQGTK---KE--------------------G---CTILFMILYFFGMASSIWWVILSLTWFLSAGMKWGHE-AIEA--NSQYFHLAA----WAVPAVKTITILAMGQVDGDVLSGVCYVGI----------------------------------------------------------------------------------------------------------------------------------------------------------NSVD--SLRGFV---LAPLFVYLFIGTSFLLAGFV------------SLF-----RIRTIMKH--DG-----T---KTEKLEKLMV-------------------RIGVFSVMYTVPATIVLACYFYEQAFR-DTWEKTWL-------------VQTCKGYAVPCPN-----------YNFAP--MSPDFTVFMIKYLMTMIVGITSSFWI-WSGKTLQSWRRFYHRLSNGS------------------------------------------------------------------------------------------------------------------------------------------------------------------------------------------------KGETAV----
>sp|Q9PUU6|FZD2_XENLA Frizzled-2 OS=Xenopus laevis OX=8355 GN=fzd2 PE=2 SV=1
GVTRASILLIIYHLFTLSLGQLHGEKGISVPE---------------------------HGFCQPI---SI----PLCT-D--IAY-NQTIM-----PNL-LGHTNQED-AGLEVHQFYPLV--KVQC-SSELRF-FLCSMYAPVCTVL---------EQA-IPPCRSICERARH-GC--------EALMN-KFGF--QWP---ERL-RCE---NFPR-HGAE-------QICVG-----------------------------QNHSEDGGPTLLTTSPPHHGTPG----------------------------PPIYATLD------------------------------HPFHCPRVLK--------------VPSYLNY---RFLGEK--DCAAPCE--PTKSDGFM----FFSQ--DEIR-FARIWILIWSVLCCASTFITVTTYLVDMQR-FRYPERPIIFLSGCYTMVSVA-YIAGFV--LG---DKVVCNEGFSEDG----------YKTVVQGTK---KE--------------------G---CTILFMMLYFFSMASSIWWVILSLTWFLAAGMKWGHE-AIEA--NSQYFHLAA----WAVPAVKTITILAMGQIDGDLLSGVCFVGL----------------------------------------------------------------------------------------------------------------------------------------------------------NNID--PLRGFV---LAPLFVYLFIGTSFLLAGFV------------SLF-----RIRTIMKH--DG-----T---KTEKLERLMV-------------------RIGVFSVLYTVPATIVIACYFYEQAFR-EHWERSWV-------------SQNCKSLAIPCPL-----------QYTPR--MTPDFTVYMIKYLMTLIVGITSGFWI-WSGKTLHSWRKFYTRLTNSK------------------------------------------------------------------------------------------------------------------------------------------------------------------------------------------------HGETTV----
>sp|Q9PWH2|FZD10_CHICK Frizzled-10 OS=Gallus gallus OX=9031 GN=FZD10 PE=1 SV=1
GPAAGNLVRAVLALCWLAEHCAGISSIDIERPG--------------------------DGRCQPI---EI----PMCK-D--IGY-NMTRM-----PNL-MGHENQRE-AAIQLHEFAPLV--EYGC-HGHLKF-FLCSLYAPMCTEQV--------STP-IPACRVMCEQARL-KC--------SPIME-QFNF--KWP---DSL-DCS---KLPN-KNDPN------YLCME----------------APNNGSDEPPRGSSMLPPMFRPQRPSTGHDLQQHKD----------------------------SLSRTS----------------------------CENPGKFH------------------------------HVEKSA--SCAPLCT--PGVDV-------YWSK--DDKQ-FAVIWIAIWSILCFFSSAFTVLTFLIDPQR-FKYPERPIIFLSMCYCVYSVG-YIIRLF--SG--AESIACDRDSGQ------------LYVIQEGLE---ST--------------------G---CTIVFLVLYYFGMASSLWWVILTLTWFLAAGKKWGHE-AIEA--NSSYFHLAA----WAIPAVKTIMILVMRRVAGDELTGLCYVGS----------------------------------------------------------------------------------------------------------------------------------------------------------MDVN--ALTGFV---LIPLACYLIIGTSFILSGFV------------ALF-----HIRRVMKT--GG-----E---NTDKLEKLMV-------------------RIGVFSVLYTVPATCVIACYFYERLNM-DYWKIVAS--------------------QQKCKM----NNQTKNLDCMMN-NSIPAVEIFMVKIFMLLVVGITSGMWI-WTSKTLQSWQNVCSRRLKKRSRRKPASVITSSGI---------------------------------------------------------------------------------------------------------------------------------------------------------------YKKPQHPQKTHLAKYESTLQPPTCV----
>sp|Q9R216|FZD9_MOUSE Frizzled-9 OS=Mus musculus OX=10090 GN=Fzd9 PE=2 SV=1
--MAVPPLLRGALLLWQLLATGGAALEIGRFDPERGRG---------------------PAPCQAM---EI----PMCR-G--IGY-NLTRM-----PNL-LGHTSQGE-AAAQLAEFSPLV--QYGC-HSHLRF-FLCSLYAPMCTDQV--------STP-IPACRPMCEQARL-RC--------APIME-QFNF--GWP---DSL-DCA---RLPT-RNDPH------ALCME----------------------APENATAGPTEPHKGLGMLPVAPRPARPPG----------------------------DSAPGPGS-----------------------GGTCDNPEKFQ------------------------------YVEKSR--SCAPRCG--PGVEV-------FWSR--RDKD-FALVWMAVWSALCFFSTAFTVFTFLLEPHR-FQYPERPIIFLSMCYNVYSLA-FLIRAV--AG--AQSVACDQEAGA------------LYVIQEGLE---NT--------------------G---CTLVFLLLYYFGMASSLWWVVLTLTWFLAAGKKWGHE-AIEA--HGSYFHMAA----WGLPALKTIVVLTLRKVAGDELTGLCYVAS----------------------------------------------------------------------------------------------------------------------------------------------------------MDPA--ALTGFV---LVPLSCYLVLGTSFLLTGFV------------ALF-----HIRKIMKT--GG-----T---NTEKLEKLMV-------------------KIGVFSILYTVPATCVIVCYVYERLNM-DFWRLRAT--------------------EQPCTAATVPGGR-RDCSLPGG--SVPTVAVFMLKIFMSLVVGITSGVWV-WSSKTFQTWQSLCYRKMAAGRARAKACRTPGGYGRGTH-----------------------------------------------------------------------------------------------------------------------------------------------------------CHYKAPTVVLHMTKTDPSLENPTHL----
>sp|Q9VVX3|FRIZ2_DROME Frizzled-2 OS=Drosophila melanogaster OX=7227 GN=fz2 PE=1 SV=1
RHNRLKVLILGLVLLLTSCRADGPLHSADHGMGGMGMGGHGLDASPAPGYGVPVIPKDPNLRCEEI---TI----PMCR-G--IGY-NMTSF-----PNE-MNHETQDE-AGLEVHQFWPLV--EIKC-SPDLKF-FLCSMYTPICLEDY--------HKP-LPVCRSVCERARS-GC--------APIMQ-QYSF--EWP---ERM-ACE---HLPL-HGDPD------NLCMEQPS-----------YTEAGSGGSSGGSGGSGSGSGSGGKRKQGGSGSGGSGA----------------------------GGSSGSTSTKPCRGRNSKNCQNPQGEKASGKECSCSCRSPLIFLGKEQLLQQQSQMPMMHHPHHWYMNLTVQRIAGVP--NCGIPCK--GP----------FFSN--DEKD-FAGLWIALWSGLCFCSTLMTLTTFIIDTER-FKYPERPIVFLSACYFMVAVG-YLSRNF--LQ--NEEIACDG----------------LLLRESSTG---PH--------------------S---CTLVFLLTYFFGMASSIWWVILSFTWFLAAGLKWGNE-AITK--HSQYFHLAA----WLIPTVQSVAVLLLSAVDGDPILGICYVGN----------------------------------------------------------------------------------------------------------------------------------------------------------LNPD--HLKTFV---LAPLFVYLVIGTTFLMAGFV------------SLF-----RIRSVIKQQGGV-----GAGVKADKLEKLMI-------------------RIGIFSVLYTVPATIVIGCYLYEAAYF-EDWIKALA---------------------CPCAQ-----------VKGPG--KKPLYSVLMLKYFMALAVGITSGVWI-WSGKTLESWRRFWRRLLGAPDRTGANQALIKQRPPIPHPYAGSGMGMPVGSAAGSLLATPYTQAG--------------------------------------------------------------------------------------------------------------------------------GASVASTSHHHLHHHVLKQPAASHV----
>sp|Q9W742|FZ10B_XENLA Frizzled-10-B OS=Xenopus laevis OX=8355 GN=fzd10-b PE=2 SV=1
PRVV------TALLLSLAAALCSGISSINPDRSG-------------------------EGRCQAI---EI----PMCK-D--IGY-NMTRM-----PNL-MGHENQKE-AAIQLHEFAPLV--EYGC-HSHLKF-FLCSLYAPMCTEQV--------STP-IPACRVMCEQARL-KC--------SPIME-QFNF--KWP---DSL-DCS---KLPN-KNDPN------YLCME--------------------------APNNGTDEAPRSSSILPPIFRPQRPN----------------------------SGHEMYPK-------------------DPKGRSSCENSGKFH------------------------------HVEKSA--SCAPLCS--SSVDV-------YWSK--NDKK-FAFIWIAIWSLLCFFSSAFTVLTFLVDPLR-FKYPERPIIFLSMCYCVYSVG-YIIRLF--AG--ADSIACDRDSGQ------------LYVIQEGLE---ST--------------------G---CTIVFLILYYFGMASSLWWVILTLTWFLAAGKKWGHE-AIEA--NSSYFHLAA----WAIPAVKTIMILVMRRVAGDELTGVCYVGS----------------------------------------------------------------------------------------------------------------------------------------------------------MDVN--ALTGFV---LIPLACYLIIGTSFILSGFV------------ALF-----HIRRVMKT--GG-----E---NTDKLEKLMV-------------------RIGVFSVLYTVPATCVIACYFYERLNM-DFWKILAT--------------------QDKCKM----DSQTKTLDCTMT-SSIPAVEIFMVKIFMLLVVGITSGMWI-WTSKTVQSWQNVFSKSLKKRNRNKPASVITSAGI---------------------------------------------------------------------------------------------------------------------------------------------------------------YKKPQQPPKIHHGKYESALRSPTCV----
>tr|Q70LH3|Q70LH3_SUBDO Frizzled receptor OS=Suberites domuncula OX=55567 GN=frz PE=2 SV=1
--MSLVWFILVLLASGSHSQQPLCDNQSPTA----------------------------FGSCVPA---------PTAC-D--MLY-SSTAY-----PNN-VTTTSMM--SVSRLIAYQPFV-NVIDC-SPYSQL-FICLSLAPVCTS----------GSP-RHPCESLCDLVLA-SC--------SDKIQ-QLGL--PDT---DCLLNCD---RYPS------------TGCVD---------------------------TDDPLVLAIQSINPLTTIPAITQ------------------------------TPHTTEPS----------------------------------------------------------------TANSSG--ECPEVS---------------YFTD--SAKS-FAQGWLAFWALICFISTTLTIATFVLDPSR-FQYPWRPVVYLSLSFNLHSLT-HFFSKG--LG--RDLVTCPGN---------------QFVQTSITWTWGHT--------------------P---CILVFGLLHETMMTAFLWWLMLSFSWFLASAFSWSSE-AVSH--LAPFYHVIA----WVLPLVLTIILVATRVVGADELTATCFIVR--------------------------------------------------------------------------------------------------------------------------------------------------------------------------------------------------------------------------------------DENDMS----------------------------------------------------------------------------------------------------------------------------------------------------------------------------------------------------------------------------------------------------------------------------------------------------------------------------------------------------------------
