# Supplementary material for: Expression of Wnt and TGF-Beta Pathway Components during Whole-Body Regeneration from Cell Aggregates in Demosponge Halisarca dujardinii
Source: Genes (Basel). 2021 Jun 20;12(6):944. doi: 10.3390/genes12060944 (PMC8235796; doi:10.3390/genes12060944)
Supplement: Supplementary file 1 [file genes-12-00944-s001.zip › Supplementary File 3.fasta]

>Aca_nodl
------------------------------------------------CQIYDFEVDF-NAIGWG-QWIIHPKRFNSRFCFGQCPSP----IDVKYKPTNHAMLQTLMRMKRPN-----------VAPLPCCVPTRLSPVSMLYFEY-----DEIVVRHHEDMVADECGCR
>Ame_act
------------------------------------------------CCKQRFYVNF-SQLGWD-DWIIAPQGYYANYCRGDCAAG----HRT----PDTFLNYYTHVIEEYR-----KMDR-LAGMQPCCAPLKFSPMSLIYYGP----DSNIIKRDLPKMVVDECGCP
>Ame_admp
------------------------------------------------CSRHELYVDF-KEIGLS-SSIIAPLGYSAFHCKGICESP----LSQDQQPTNHATIQGIVHKMGLV----------KGVERPCCVPTKLLGTTILFYDDN----ENVILKVYQDMIADRCGC-
>Ami_dpp
------------------------------------------------CQRHPLYVDF-SEVGWN-DWIVAPPGYQGFYCKGECPFP----IADHLNTTNHAIVQTLMNSVNPN----------NVP-PACCVPTTLEAISMLFMNEH----SKVVLKNYQDMVVDGCGCR
>Bfl244225
------------------------------------------------CCREKFYVDF-KDIAWD-DWIISPKGYYANFCTGSCQGT------------ILPRYHHTSVLQRVA--LSQKDRETRLKLTPCCTPTKMSALSMLYFDN----DGYIFNKNLPNMKVDACGCS
>Bfl99205
------------------------------------------------CMRRSLQVSF-HDLGWD-DWIIAPTNYDAHYCAGACSFP----LRSHLEPTNHAIVQTLVNSMNPR----------AVE-KVCCVPTKLSPISILYIDGK----DTVVYKKYDDMVADQCGCR
>Bfl_80287
------------------------------------------------CTRRNLYVDF-DAIGWS-GWIISPKGYNAYHCKGKCPFP----LGQSQKPTNHATVQSIMNALRLQ----------EDVGQPCCVPNKLYSINLLYFDDE----ENVILKQYDDMVAANCGCH
>Bfl_Bmp24
------------------------------------------------CRRHSLYVDF-SDVGWN-DWIVAPPGYQAYYCHGECPFP----LADHLNSTNHAIVQTLVNSVNPL----------AVP-KACCVPTDLSPISMLYLNEN----DQVVLKNYQDMVVEGCGCR
>Bfl_Bmp3
-----------------------------------------------------MRVDF-ADIGWS-DWIISPKAFDAYYCAGTCDFP----MSKVMKPSNHATIQSIMRTVGIT----------SGVPSPCCVPDKLSSLSILYFDEN----RNVVLKVYPNMSVESCACR
>Bfl_Mstn
------------------------------------------------CCRYPLQVDF-REFGWD--WIIAPNTYQAYYCAGDCPPI----F-----LQKYPHTHLVQQVNKAG------------SVGPCCTPTKMSNISMLYFDD----DGNIIYAKLPDMKVDRCGCS
>Bfl_Tgf
------------------------------------------------CCLRELYIDFQRDLGWK--WIHAPKGYNANFCAGSCPYL----WS-----TDSQHSTIIGLYSTLN---------PHASASPCCVPSELEPLTILYYQ-----GRKPRIEQLSSMVVTSCKCS
>Bfl_Vg1
------------------------------------------------CKRRKLYIRF-KDVGWD-DWIIAPQGYMAYHCSGECPFP----LNEHLNGTNHAVIQTLVNSLTPD----------SVP-PACCAPTKWSSISMLYFDNN----GDVVLRQYEDMVVDGCGCR
>Bfl_nodr
------------------------------------------------CKKVEFWVDF-DHIGWG-TWIIYPKRFNAFRCEGVCPTP----VDQLYHPTSHAVMTSILNLHKPG-----------KAPMPCCIPTKLKALSMLYLEH-----GEVVLRHHEDMIVDECGCQ
>Bgl_nod
------------------------------------------------CQLHNFEVDF-NTIGWG-QWIIHPKKYNAQFCFGVCPSP----VDSKYKPTNHAMLQTLMRLKRPN-----------VAPAPCCVPTRLNPLSMMYYEF-----NELVVRHHEDMIATECGCR
>Bmi_dpp
------------------------------------------------CQRRPLFVDF-AEVGWS-DWIVAPPGYEAYFCQGDCPFP----LADHLNGTNHAIVQTLVNSVDPA----------LVP-KACCIPTQLSPISMLYMDEH----NQVALKNYQDMMVMGCGCR
>Cel_cet1
------------------------------------------------CRRTDFYVDF-DDLNWQ-DWIMAPKGYDAYQCQGSCPNP----MPAQLNATNHAIIQSLLHSLRPD----------EVP-PPCCVPTETSPLSILYMDVD----KVIVIREYADMRVESCGC-
>Cgi_gdf3
------------------------------------------------CRRRPMTVNF-ADIQWD-SWILAPSSYEAYECVGKCHFP----VNERLSPS----------LTMPK----------EYPRESCCVPTKLDSISILYYDEYG---VLTYKPKYDGMVVTECGCR
>Cin_Tgfb2
------------------------------------------------CCLRELYIDFRRDLEWN--WVRAPVGYKANFCAGACPYL----WS-----MDTQHATILGLYKSMN---------PHASSAPCCTPKELDPLILMYYA-----NNEFKFTKMSDMVLLSCKCS
>Cin_admp
------------------------------------------------CRRYPLYVDF-EEMGWS-GWIIHPQGYNAYHCRGKCSFP----ISQNLKPSNHATVQSIMHTLGLGG---------QPVDMPCCTPDKLYDINLLYFDHN----DYVVLRRYKDMVAASCAC-
>Cs_lefty
------------------------------------------------CCRENRFVNF-RETKWSKHWILEPAGFNAYHCAGGCRSD----RR------RNSKGA-----------------------PRSCSATETNSLPIMYLVK-KGGAIHVEVSEFPNMVIEKCSCA
>Dme_act
------------------------------------------------CCKESFYVSF-KALGWD-DWIIAPRGYFANYCRGDCTGS----FRT----PDTFQTFHAHFIEEYR-----KMGL-MNGMRPCCAPIKFSSMSLIYYG-----DDGIIKRDLPKMVVDECGCP
>Dre_Bmp10
------------------------------------------------CKKSSLYVDF-KDIGWD-SWILAPTGYEAFECTGVCTYP----LTKDVTPTKHAVIQTLVSLKSPQ----------VVSR-ACCVPTELDPISLLYLDDAG---VVTYQYKFEGMVVAKCGCR
>Dre_Bmp6
------------------------------------------------CRKHDLYVSF-RELSWQ-DWIIAPEGYAANYCDGECSFP----LNAHMNATNHAIVQTLVHLMNPE----------NVP-KPCCAPTKLHAISVLYYDDN----SNVILKKYRNMVVRSCGCH
>Dre_Dvr1
------------------------------------------------CKPRRLYIDF-KDVGWQ-DWIIAPQGYLANYCHGECPFP----LSESLNGTNHAILQTLVHSFDPK----------GTP-QPCCVPIKLSPISMLYYDNN----DNVVLRHYEDMVVDECGCR
>Dre_Tgfb1
------------------------------------------------CCMRKLYIDFRKDLGWK--WIHKPKGYFANYCMGSCTYI----WN-----AENKYSQILALYKHHN---------PGASAQPCCVPAILDPLPILYYV-----GRQHKVEQLSNMVVRNCKCS
>Dre_Tgfb2
------------------------------------------------RCLRSLYIDFKKDLGWR--WIHEPKGYNANFCAGACPYL----WS-----ADTQHSNILGLYNTIN---------PEASASPCCVSQDLEPLTILYYI-----GKTPKIEQLSNMIVKSCKCS
>Dre_Tgfb3
------------------------------------------------CCVRKLYIDFRQDLGWR--WIHEPKGYHANFCSGPCPYL----RS-----ADTTHSSLLSLYNTLN---------PEASASPCCVPQDLEPLTILYYV-----GRTPKVEQLSNMIVKSCKCS
>Dre_actBb
------------------------------------------------CCRQQFYIDF-RLIGWN-DWIIAPAGYYGNYCEGSCPAY----MAGVPGSASSFHTAVVNQYRMRGM-------SP-GSVNSCCIPTKLSTMSMLYFDD----EYNIVKRDVPNMIVEECGCA
>Dre_admp
------------------------------------------------CQRQPLYVDF-EEIGWS-GWIVSPKGYNAYHCKGSCIFP----LSQNMRPTNHAIVQSIINTLKLN----------KGIQTPCCVPDKLYSISLLYFDDD----ENVVLKQYDDMVAGSCGCR
>Dre_bmp3
------------------------------------------------CARRYLKVDF-ADIGWS-EWIISPKSFDAYYCSGSCQFP----MPKSLKPSNHATIQSIVRAVGVV----------PGIPEPCCVPEKMSSLSILFFDED----KNVVLKVYPNMTVDSCACR
>Dre_con
------------------------------------------------CNRKQLHVNF-KEMGWD-DWIIAPLEYEAFHCDGVCDFP----IRSHLEPTNHAIIQTLMNSMDPR----------STP-PTCCVPTRLSPISILYIDSA----NNVVYKQYEDMVVESCGCR
>Dre_gdf6
------------------------------------------------CSKKPLHVNF-RELGWD-DWVIAPLDYEAYHCEGMCDFP----LRSHLEPTNHAIIQTLMNSMNPS----------NMP-PSCCVPSKLSPISILYIDAG----NNVVYKQYEDMVVESCGCR
>Dre_gdf7
------------------------------------------------CSRKPLHVNF-KELGWD-DWIIAPLDYEAYHCEGLCDFP----LRSHLEPTNHAIIQTLMNSMDPE----------STP-PSCCVPSKLSPISILYIDSG----NNVVYKQYEDMVVESCGCR
>Dre_gdnf
------------------------------------------------CLLKEIHLNV-TDLDLG--YRTKEE-LIFRYCSGPC-HD--------AETNYDKILNNLTHNKKLDK---------DTPSRTCCRPIAFDD-DISFLDDS------LEYHTLKKHSAKKCACV
>Dre_inhBb
------------------------------------------------CCKRQFYVNF-KDIGWS-DWIIAPSGYHANYCEGDCPSH----VASITGSALSFHSTVINHYRMRGY-------SPFNNIKSCCVPTRLRAMSMLYYNE----EQKIIKKDIQNMIVDECGCS
>Dre_lefty
------------------------------------------------CCREQYFINF-RALTWTQYWIIEPSGYQAFRCKGGCRQP----KR-------NYGYG-----------------------ERKCAVVESAPLPMMYLVK-KGDYTEIEVAEFPNMIVEKCGCA
>Dre_lefty2
------------------------------------------------CCREEHFINF-RELTWTQYWIIEPAGYQAFRCAGGCKQP----KR------GFYGYG-----------------------QRTCAVMESAPLPMMYLVK-KGDYTEIEVAEFPNMIVEKCGCS
>Dre_mstn
------------------------------------------------CCRYPLTVDF-EDFGWD--WIIAPKRYKANYCSGECDYM----Y-----LQKYPHTHLVNKASPRG------------TAGPCCTPTKMSPINMLYFNG----KEQIIYGKIPSMVVDRCGCS
>Dre_mstn2
------------------------------------------------CCRYPLTVDF-EDFGWD--WIIAPKRYKANYCSGEC-------------VQKYPHSHIVNKANPRG------------SAGPCCTPTKMSPINMLYFND----REQIIYGKIPSMVVDLCGCS
>Hm_Bmp58
------------------------------------------------CDKHPLYIGF-KDLGWS-DWIIAPDGYRANYCGGDCSFP----LDNNANATNHAIIQTLVHMMYPE----------IIP-KPCCAPNKLNTLQVLFLDER----NNVVMKRYSNMIVQHCGCQ
>Hro_nod
------------------------------------------------CRKVAFEVDF-DKIGWG-EWIIYPRRYNAFRCEGTCNVA----MMQQKTSTNHAYVQSMFSTSRPDL----------DIPLPCCVPTKLKSLSLLYFEN-----GEVVQRDHEEMVVEECGCR
>Lgi_nodal
------------------------------------------------CQLHDFEVDF-NSIGWG-QWIIHPKKFNARFCYGECASP----IDVKYKPTNHAMLQTLMRSKRKN-----------SAPPACCVPTKLNPLSMLYYEF-----DEIVVRHHEEMIASECGCR
>Lj_Bmp24
------------------------------------------------CARYPLYVDF-SDVGWN-DWIVAPPGYNAFFCQGECHFP----LPQHLNSTNHAIVQTLVNSVN-P----------EVP-RACCIPTELTPIALLYLDEY----EKVVLKNYQDMVVEGCGCR
>Mm_Bmp6
------------------------------------------------CKKHELYVSF-QDLGWQ-DWIIAPKGYAANYCDGECSFP----LNAHMNATNHAIVQTLVHLMNPE----------YVP-KPCCAPTKLNAISVLYFDDN----SNVILKKYRNMVVRACGCH
>Mm_InhBe
------------------------------------------------CCRRDHYVDF-QELGWR-DWILQPEGYQLNYCSGQCPPH----LAGSPGIAASFHSAVFSLLKANN--------PWPAG-SSCCVPTARRPLSLLYLDH----NGNVVKTDVPDMVVEACGCS
>Mm_actBc
------------------------------------------------CCRQEFFVDF-REIGWN-DWIIQPEGYAMNFCTGQCPLH----VAGMPGISASFHTAVLNLLKANAA-------AGTTGRGSCCVPTSRRPLSLLYYDR----DSNIVKTDIPDMVVEACGCS
>Mm_bmp10
------------------------------------------------CKKTPLYIDF-KEIGWD-SWIIAPPGYEAYECRGVCNYP----LAEHLTPTKHAIIQALVHLKNSQ----------KASK-ACCVPTKLDPISILYLD-KG---VVTYKFKYEGMAVSECGCR
>Mm_bmp3
------------------------------------------------CARRYLKVDF-ADIGWS-EWIISPKSFDAFYCSGACQFP----MPKSLKPSNHATIQSIVRAVGVV----------SGIPEPCCVPEKMSSLSILFFDEN----KNVVLKVYPNMTVDSCACR
>Mm_gdf10
------------------------------------------------CSRRYLKVDF-ADIGWN-EWIISPKSFDAYYCAGACEFP----MPKIVRPSNHATIQSIVRAVGIV----------PGIPEPCCVPDKMNSLGVLFLDEN----RNAVLKVYPNMSVETCACR
>Mm_gdf2
------------------------------------------------CQKTSLRVNF-EDIGWD-SWIIAPKEYDAYECKGGCFFP----LADDVTPTKHAIVQTLVHLKFPT----------KVGK-ACCVPTKLSPISILYKDDMG---VPTLKYHYEGMSVAECGCR
>Mm_gdf3
------------------------------------------------CHRHQLFINF-QDLGWH-KWVIAPKGFMANYCHGECPFS----MTTYLNSSNYAFMQALMHMADP-----------KVP-KAVCVPTKLSPISMLYQDSD----KNVILRHYEDMVVDECGCG
>Mm_gdnf
------------------------------------------------CVLTAIHLNV-TDLGLG--YETKEE-LIFRYCSGSC-ES--------AETMYDKILKNLSRSRRLTS---------DKVGQACCRPVAFDD-DLSFLDDN------LVYHILRKHSAKRCGCI
>Mm_mst
------------------------------------------------CCRYPLTVDF-EAFGWD--WIIAPKGYKANYCSGECEFV----F-----LQKYPHTHLVHQANPRG------------SAGPCCTPTKMSPINMLYFNG----KEQIIYGKIPAMVVDRCGCS
>Mm_neurt
------------------------------------------------CGLRELEVRV-SELGLG--YTSDET-VLFRYCAGAC-EA--------AIRIYDLGLRRLRQRRRVRR--------ERARAHPCCRPTAYED-EVSFLDVH------SRYHTLQELSARECACV
>Mmu_artemin
------------------------------------------------CRLRSQLVPV-SALGLG--HSSDEL-IRFRFCSGSC-RR--------ARSPHDLSLASLLDAGALRSPP-----GSRPISQPCCRPTRYE--AVSFMDVN------STWRTVDHLSATACGCL
>Mmu_persephin
------------------------------------------------CRLWSLTLPV-AELGLG--YASEEK-VIFRYCAGSCPQE--------ARTQHSLVLARLRGRG-------------RAHGRPCCQPTSYA--DVTFLDDQ------HHWQQLPQLSAAACGC-
>Nv_Bmp24
------------------------------------------------CQRHPLYVDF-TDVGWN-DWIVAPPGYHAFYCTGVCPYP----IAKHLNATNHAIVQTIMNTVDSN-----------VP-NACCIPTTLNPISILSLNEF----DKVVLKNYKDMVIEGCGCR
>Nv_Bmp58
------------------------------------------------CQRQALHVSF-RKLRWQ-DWVIAPEGYSAFYCSGECSFP----LNANMNATNHAIVQTLVHLMNPK----------TVP-KPCCAPTELSPISVLYFDQD----NNVVLKKYNKMVVKACGCH
>Nv_act
------------------------------------------------CCRQEFYVSF-EEMGWD-NWILVPRGFNANYCTGSCYGH------------ILPVYHHTEVIQKVA--LLRKQRE----LSPCCAPTKMFDLSLLYYDK----DENLFQENVSNMVVEECGCS
>Nv_gdf5
------------------------------------------------CRRKRMYVDF-RLLGWS-DWIIAPQGYDAYLCEGECKYP----IDNYLRPTNHATVQTIVNSLDPS----------IAP-KACCTPNELSPISILYTEDGS---NNVVYKNYKDMVVERCGCS
>Nv_mst
------------------------------------------------CCRYELTVDF-EKFSWN--WIIAPKRFRAYYCTGECQEI----M-----LPMYPHAHMVKKSTG---------------KRPCCSPTKMSSISMIYFDF----NQQIMFEEVPAMVAETCGCT
>Nve_1639178
------------------------------------------------CRRHRLFVKF-QELNWS-DWILAPRGFSAYYCTGTCPEV----IEQYFNPTNHAIIQNLLHHRYSK----------SVP-AACCVPTRLHSISMLYFELD----GSIVLKEYGEMVAASCGCR
>Pca_Bmp58
------------------------------------------------CGRHPLYIAF-KDLGWS-DWIIAPEGYKAAYCGGECKFP----LHENMNASNHAIIQTLVHMMLPD----------NIP-GPCCAPIRLEPLKVLYLDES----NNVIMKTYANMVVNDCGCQ
>Pdu_dpp
------------------------------------------------CRRHPLYVDF-SDVGWD-DWIVAPPGYRAYFCNGECGFP----LPEYINATNHAIVQTLVHSVNPE----------AVP-RPCCVPTELSPISMLYVDEH----DKVTLKNYQDMVVVGCGCR
>Sja_TGFb1
------------------------------------------------CCVRQLYIDFRKDLGWK--WIHEPKGYHANFCLGPCPYI----WS-----LDTQYSKVLALYNQHN---------PGASAAPCCVPQALEPLPIVYYV-----GRKPKVEQLSNMIVRSCKCS
>Sko_Bmp24
------------------------------------------------CKRHELYVDF-NDVGWN-DWIVAPPGYHAFYCHGECPFP----IAEHLNSTNHAIVQTLVNSVSPD----------SVP-KACCVPTDLSPISMLYLDEF----DKVVLKNYQDMVVEGCGCR
>Sko_Bmp58
------------------------------------------------CKKRSLVVSF-RELGWQ-DWIIAPDGYSAFYCNGECSFP----LNAHMNATNHAIVQTLVHLMDPE----------AVP-KPCCAPTKLNAISVLYFDDS----SNVILKKYRNMIVKSCGCH
>Sko_TGFb2
------------------------------------------------CCLRQLYIDFKKDLGWT--WIHAPQGYNANYCGGACPYL----WS-----QNTQHTTILSLYQSLN---------PDASAVPCCVPKTLESLTILYYE-----SRKPKITQLTNMVLTSCKCS
>Sko_activin
------------------------------------------------CCRKSFYVSF-EDIHWN-DWIIEPSGFYANHCNGSCEGN------------TLPRYQHTTMMQRVSRLYSRHNSQRPSDLTPCCTPTAMSGITLLYYNS----TGYIIKKNLPNMSVESCGC-
>Sko_admp
------------------------------------------------CSKQKLYVDF-EEIGWS-GWIISPRGYNAYHCKGECPFP----LGQTSKPTNHATVQSIVNALKLG----------DEVAMPCCVPDKLFSISLLYFDED----DNVVLKQYDDMVAASCGCH
>Sko_bmp3
------------------------------------------------CGRHVMRVDF-QLIGWN-AYVISPKSFDAFYCSGECPFP----MTKELNPSNHAAVQSIVHALDAV----------KGVPPPCCVPDKLSPLSILYFDES----RNVVLKVYPNMVVDTCACR
>Sko_lefty
------------------------------------------------CCRRPKYISF-RNMEWTNRWIIEPRGYEAYECVGPCHIR----HSS----QATDLIN--------------------------CGVSKSSPLPMMYLIQ-KGDITQVEVSEIPNMVVEECECL
>Sko_nodalA
------------------------------------------------CERVELIVDF-DKIGWG-SWIIFPKKFDAYQCVGSCPGP----VDGEHNPNNHAIIQNMVHTSNPD-----------RVPLPCCVPTKLSSLSMLYYER-----GNIVVKEHEGMVIQECGCR
>Sko_nodalB
------------------------------------------------CRREGLTVDF-DKIGWG-SWIIHPKKFNAYQCVGSCPGP----VDGDHNPNNHAIIQSMLNKSFPG-----------RVSGPCCVPTKLAPISMLYYEH-----GNIVVKEHEDMIVEECGCR
>Sko_nodalC
------------------------------------------------CEKSDLMIDF-EKIGWS-AWVIFPKTFNAFQCVGSCSSR----ADG--NPTNHAIIQGMVRKVSSN-----------HVPTPSCVPVKLSPLSMIYYER-----GNIVVKEHEDMIVQECGCR
>Sko_univinlike
------------------------------------------------CKRHPLYVNF-REVGWH-DWIIAPAGYEAFYCHGDCPFP----LNENLNGTNHAIIQTLVNTIEPN----------AVKSKACCAPTKLSSISMLYFDNN----DNVVLRQYENMVVEACGCL
>Spu_Bmp24
------------------------------------------------CRRHELYVDF-SDVHWN-DWIVAPAGYQAYYCRGECPFP----LAEHLNTTNHAIVQTLVNSVNPA----------LVP-KACCVPTELSAISMLYLDEY----EKVVLKNYQDMVVEGCGCR
>Spu_Bmp58
------------------------------------------------CKRKNLFVNF-EDLDWQ-EWIIAPLGYVAFYCQGECAFP----LNGHANATNHAIVQTLVHHMSPS----------HVP-QPCCAPTKLSPITVLYYDDS----RNVVLKKYKNMVVRACGCL
>Spu_actB
------------------------------------------------CCRQIFRVHF-LDLGW--DWVISPRGFDANYCRGSCSN------------FNSPSLTHTSIMHTAR-----EKNPNFNIPRPCCTPRSTGTLSMIYINE----DGQFYTVDMPEMRILSCGCS
>Spu_bmp3
------------------------------------------------CDRHSMNVDF-QAIGWD-DYVIAPATFQAFYCAGQCAFP----IQKELHPSNHALIQSIMHLLGVQ----------TGVPTPCCVPDKMEPLVLLYIEQD----STVTLKKYSDMVVESCGCH
>Spu_gdf11
------------------------------------------------CCKYPLVVDF-QQFGWD--WIIAPRTYDANYCSGSCPDH----Y-----FYRYPHTQLISQMDRLA------------VAGPCCSPSKMTSVSLLIFDE----DGDIRNAELQDMAVEKCDCA
>Spu_lefty
------------------------------------------------CCRRRKYVDF-RDLSWTSRWIIEPAGFEAFDCYGPCHNL----RSR----HIRDIFRLPFYGGSPSG------LPSRSGGHRTCGVSRSSALPMMYLSATESGAVELKVEEIPNMIVEDCSCL
>Spu_nod
------------------------------------------------CRRIDMDVDF-GRIGWD-EWIIYPKQFNAYRCVGTCKGP----LDSRDNPSNHAVMQDLVRLHQPER----------RTPEPCCVPTILRPLSMLYFEE-----GAVLVRHHENMIVEECGCR
>Spu_uni
------------------------------------------------CQRHRLFVSF-RDVGWE-NWIIAPMGYQAYYCDGECPFP----LGERLNGTNHAIIQTLVNSIDNR----------AVP-KVCCAPTKLSGISMLYFDNN----ENVVLRQYEDMVVEACGCR
>Tad_57057
------------------------------------------------CKRHKLKVNF-AAVGWN-DWIIAPKDYDAYLCKGRCKFP----LSQHMNATNHAIIQTVANQHSPD----------EVP-LPCCVPTELDPIPLLYINAR----GKSVLKSYRDMVVRQCGCR
>Tad_57877
------------------------------------------------CCVEEFYINF-KEIGWS-DWIISPQGYTANYCRGTCFG------------MDSFG-YRLKILQKLS-----EED---NSLIPCCSPGKMSSLTIIYQDS----NGYLHSVILPNMRVEQCQCF
>Tad_58663
------------------------------------------------CHREDLVVDF-KDIGW--EWIISPRSFNAYQCVGVCKYP----LGSNTNATLHATLRAMMSYFGQNS----------QPTLPCCTPDRLRSHTFLFYNAN----HEIQINEFDGMVVETCGCH
>Tad_9129
--------------------------------------------------------------------ILAPQNFEYNFCVGRCKFP----LTGRMNATNHAIVQTLMFVKKAG-----------NVPNACCAPISFSKLRVISRNED----GTFEMRHMRDIVAE-----
>Tad_9164
----------------------------------------------------------------N-DIIFAPKVFESYYCSGTCSYP----LGPHLNATNHAIVMAILHDLKVQ----------GVK-ASQCAPTQLSPLSFLYVEGN----K-IIIKEYPDIVVDACG--
>Tca_actl
------------------------------------------------CCRESFYVSF-ADIGWD-DWIMSPAGYDAYFCKGSCVTA----S-A----LTLSATQHNSILQKVMY-GQNKNRGSRPELTPCCAATQFQPLQLVYMDN----NKTMMTKVLSNMIVESCGCW
>Tca_bmp10
------------------------------------------------CRRKPLYINF-SEINFD-LWILQPPGYEAYQCQGKCFYP----VAEHLNPTKHAIVQALLHSVSPS----------KVSR-SCCVPTNLDSISILYVDNNG---VLTYRYAYKDMVVLECGCR
>Tca_myo
------------------------------------------------CCRYPLTVDF-EEFGWD--FIIAPKRYDAHYCSGECPYV----T-----LQKYPHTHLMKMASP-N------------SAQPCCAPRKMSAISMLYFDN----QLNVVYGSLPGMVVDRCGCS
>Tsp_Tgh3
------------------------------------------------CQRHELYVDF-ESVGWN-DWIVAPPGYKAYYCQGDCPFP----LNDHLNATNHAIVQTLVHSVNPG----------AAP-KSCCVPTELSPISMLYLDEY----DKVVLKTYQDMVVESCGCR
>Xl_Admp1
------------------------------------------------CQRHPLYVDF-EEIGWS-GWIISPRGYNAYHCKGSCPFP----LGQNMRPTNHATVQSIINALKLT----------KGVSSPCCVPDKLFSINLLYFDDD----ENVVLKQYDDMVAGSCGCH
>Xl_Bmp2
------------------------------------------------CRRHPLYVDF-SDVGWN-DWIVAPPGYHAFYCHGECPFP----LADHLNSTNHAIVQTLVNSVN-T----------NIP-KACCVPTELSAISMLYLDEN----EKVVLKNYQDMVVEGCGCR
>Xl_Bmp3
------------------------------------------------CSRRYLKVDF-ADIGWS-EWIISPKSFDAYYCSGACEFP----MAKVVRPSNHATIQSIVKAVGII----------PGVPEPCCTPDMMNSLSVLFLDEG----RNMVLKVYPNMSVESCSCR
>Xl_Bmp7
------------------------------------------------CKKHELYVSF-KDLGWQ-DWIIAPEGYAAFYCEGECAFP----LNSYMNATNHAIVQTLVHFINPD----------TVP-KPCCAPTQLNAISVLYFDDS----SNVILKKYRNMVVRACGCH
>Xl_Gdf5
------------------------------------------------CSKKPLHVNF-KDMGWD-DWIIAPLEYEAYHCEGLCEFP----LRSHLEPTNHAVIQTLMNSMDPE----------TTP-PTCCVPTRLSPISILYTDSA----NNVVYKQYEDMVVESCGCR
>Xl_Gdf6
------------------------------------------------CSKKPLHVNF-KELGWD-DWIIAPLEYEAHHCEGVCDFP----LRSHLEPTNHAIIQTLMNSMNPG----------STP-PSCCVPTKLTPISILYIDAG----NNVVYKQYEDMVVESCGCR
>Xl_Gdnf
------------------------------------------------CVLREIHLNV-TDLGLG--YETKEE-LKFRYCSGSC-NN--------PETTYDQILKNLTIRKKLVN---------DKVKQACCRPIAFDD-DLSFLDDN------LVYHTLKQHSAKKCGCI
>Xl_Tgfb2
------------------------------------------------CCLRPLYIDFKKDLGWK--WIHEPKGYNANFCAGACPYL----WS-----SDTQHSRVLSLYNTIN---------PEASASPCCVSQDLDSLTILYYI-----GNKPKIEQLSNMIVKSCKCS
>Xl_Vg1
------------------------------------------------CKKRRLYVEF-KDVGWQ-NWVIAPQGYMANYCYGECPYP----LTEILNGSNHAILQTLVHSIEPE----------DIP-LPCCVPTKMSPISMLFYDNN----DNVVLRHYENMAVDECGCR
>Xl_Xnr2
------------------------------------------------CRRVDMIVDF-EKIEWG-DRIVYPKRFNAYRCEGACPIP----LNETFKPTNHAYIKSLVKLYDQE-----------KVECSSCVPVKMSPLSMLLYED-----GEVVLKHHEDMIVDECGCN
>Xl_Xnr6
------------------------------------------------CRRVDMIVDF-DKIGWG-HHIIYPKRFNAFRCEGSCPIP----LNESFKPTNHAYIKSLVKLYDSD-----------RVECNSCVPVKMSPLSMLMYED-----NEVVLKHHEDMIVEDCGCN
>Xl_actD
------------------------------------------------CCRKDYYVDF-KDIGWN-DWIIKPEGYQINYCMGLCPMH----IAGAPGMAASFHTTVLNLIKANN---------IQTAVNSCCVPTKRRPLSMLYFDR----NNNVLKTDIADMIVEACGCS
>Xl_admp2
------------------------------------------------CQRRPLYVDF-EEIGWA-GWIISPKGYNAYHCKGTCLFP----LGQGLGATNHATVQSIVHALKLN----------KDIGTPCCVPDELNSINLLYFDDE----ENVVLKQYNDMIAVSCGCH
>Xl_der
------------------------------------------------CKKRRLYIDF-KDVGWQ-NWVIAPRGYMANYCHGECPYP----LTEMLRGTNHAVLQTLVHSVEPE----------NTP-LPCCAPTKLSPISMLYYDNN----DNVVLRHYEDMVVDECGCK
>Xl_lefty
------------------------------------------------CCREEYFINF-RELTWTQYWIIEPAGYNAFRCTGSCKQP----KYP----LSHYHYG-----------------------QRTCAVVESAPLPVMYLVK-KGDYTEIEVAEFPNMIVEKCGCT
>HdTGFbG
-----RERRESADDIARRTLADLGTTASTSSPQPTGSREELNSREKSPCKSYNYTIML-NEAGWQ-DLIVSPTIIKTKYCAGHCLSP-----MDPNRDPPHAILQTLANHLRPD-----------LVPMTCCAPLSLQRLTVLLTFGA----SELRLIILNNLIVSSCACM
>HdTGFbC
--------------------RRKRQSESSDNEESTNAEFETCPDMPNNCCRKDLIINMKTDLQLASYQVIEPETLNVGQCSGSCRGD--------KEPQNQAHYEILGRTDINS-------------LGPCCVPDVTRGISVVIKFN----ETFTLDVIFANMQIISCKCV
>HdTGFbH
RQKRQQKFGRIYLFHVPDGFPDDPVTTTTPSPPTPPPPPPPPTLDPLRCQKHSLSVPVGDLQLPTKGTVILPALVHIGRCGGQCLRSYGILSRYPPSLVSHHASIKMNLLAKKDP--------LSAGLSVSCTPLSYEGVGVMVRSSS----YSYKFQHLPGISVKECGCR
>HdTGFbE
--------------------------RLRRQTQFSPPETTGPHNSILPCSLKSVFIHI-KDLRLSTSIVAPTK-MRINYCSGHCIYP--------FTSTPASNSAHLQGRVAALSS------HEPSIPMPCCAPKDFHP-NTYLLIDEE--NNTLSTRVQQNEKVASCECR
>HdTGFbB
--------------------------RQKRQPNSIERQPKYCLEGELGCCLKKLVVSL-SEIGFG-AFIKHPATITTGYCLGSCQQG-------DLKGTPTSYYRK-----------------------PCCAVNDTMALPFTLQSGD--------ILMMKNIVALDCQCF
>HdTGFbA
---------------------------RNKRQNGIGKEYCSETPSETRCCLRNLVVNF-WEIGWH--WVVWPLSLEIYYCSGTCPYL----WPN----SAERYPAVLNAYRQLN---------PTAAPEPCCSAQSIRGITAVIQMD---PNKSPNVTNISDMIIESCICG
>HdTGFbD
----------------------------RNRRGALLRRHSRSDSRPRNCHLDEFIVETTRDLPDL--NIVLPKEFNLGFCKGPCPFSAMLTQSGGLEATNHALVATRLANTHP------------TVPRATCVPTSYSNLLVIMDMG-----GSMTSEVLFEIKATGCACR
>HdTGFbF
----------------------------------------------RRRRRESLDRPTVQGPCKLVTYTMPKEHIQIYSLSLLAPITLKYCTGHCRGHSEFTDSARYISTLANRG---------EKIPYPCCAPNEFETQTVITRDG---------TKSFE--RPKSCHCR
