# Supplementary material for: Expression of Wnt and TGF-Beta Pathway Components during Whole-Body Regeneration from Cell Aggregates in Demosponge Halisarca dujardinii
Source: Genes (Basel). 2021 Jun 20;12(6):944. doi: 10.3390/genes12060944 (PMC8235796; doi:10.3390/genes12060944)
Supplement: Supplementary file 1 [file genes-12-00944-s001.zip › Supplementary File 4.fasta]

>Aqu_224888
TLFIDP-PDEAENAPSSF-------------HEPS----LSMI------PSTVPAPSNTLRSHSFDESTGTIRSVTGFTTSLTSIEHSSSRIISSIPQ---------------STNSLTSVSTRSSTESVLVPSS---TVTSTAAVTIGLASGISILALMIALIAVVMMLILAY----SWRKHSPKFHRCSH------------QIQFSSETSTI-----------------IELDEEP-GLP---------PFQLI-QSIGNGRFG-SVWKA-LYEKETVAVRVFSQ-RHRTSWQNERDIHLLNSTP-HENILKFISSESRGR--GPSSEYFIITEYLPLGSLHQFL-RHNTLSWEQAWNIMYSITSGITHLHSSSYY-SNGLLADKFSIAHRDIKPSNILVKSPSGQCVVADFGQAFVLDPA----ADDRK-LAVSGQVGTYRYMSPEALDARVNLRD-SESFKQIDVYAMSLVLWEVCMRY---QSND---VPVPPYQSPFFDMVG-EKPTLDQMKEIVVINKQRPLLPEKWNN-DKNLKRIIK-LIVEGWDED--PEARLTAANIKIQLES
>Aqu_224889
SCIRCS-SSSPVDCTVTPV------------DQYSYNYYCEAPCTPQNRDGYYC--YASLFIRNLNSTDFDGH-----WFSFFQVESCEEAAGSELTDDCLSITKRVSSLEGTNIFCRCTEDNCQDNVTIIIDPPNDVSSSTLPPSVYSSVPLSTLITVTNTHTTAITLALLIACTLVCYCRKYSSNSRRHS-----------HQIQFPAAPNIE-----------------------------LDERSAPLPFQLL-QPIGNGRFG-SVWKA-LYNNETVAVKALSL-HHKLSWQNERDIHLLDSTP-HENILKFISSESRGR--GSSSEYFIITEYLPLGSLHQFL-RHNTLSWEQAWNIMYSIASGITHLHSNSYYNSNGLLLEKYSIAHRDIKPSNILVKSVSGHCVVADLGLAFILDPA----ADDRK-LAVSGQVGTYRYMSPEALDARVNLRD-IESFKQIDMYALSLVLWEVCMRY---QSDD---VPVPPYQSPFFDMVG-EKPTLEQMKEIVVNANKRPGFTGVWYS-DKNLKRIIK-LIKEGWDED--PEARLTAANIKIQLES
>Aqu_227937
DSYHCLLCYGTYDTSDNDAYNN---------DNGT----CSFQ-----PPRDYC--FFAI-------NNHKIV----TRGCSQRNPGDIGTLICLNHWIYDPIN--------NRSLYCCQGNYCNEMTTQTPSSSVTVSSTPTPTPNGLSQTYIVFISATSTFLFILILIFFVF----SCITRGRRRDPSDH-------IIEITDVSSSGVSSSL------------------------RGPRLLQQRTMSHDVTKI-SVIGQGRFG-KVWRC-SYEEKHIAMKVFKN-MHMAVFKREVEIYDTYMLY-HENILRFIGHDQIEF--ADTIELRLYTEYHENGTLQDYLKSKPVFHFPECHQMAVSLSSGLTYLHKTIVA-GKI----KPGIAHRDLKSSNILVKT-DYTLCIADLGLAIKQSES----GDGVDQIPANKLSGTKRYMSPEILNESLDYGR-FICYAQSDIYSFSLIIWEIFNCC---EIDG---V-PRSYQLPYCEWVP-TDPDIDQMKQCVCVNNRRPTIPDSWTE-SETLSPIAK-LLDSSWATQ--ASSRISALRISKILKG
>Aqu_227949
---------------------------------------MESS----------------------------------------------------------------------------------T-------------VSSSSSLPSYIIVVITVLSVAIFLFILALLTIVFV----YFNPRHIVGVAVPT--------ESEGTPTISTGSCDF--SSNQELFDG------TTSGSGA-GLPLLVQRSIAAQVTTC-QLIGKGRFG-EVWLG-SYKGDSVAVKIFHT-KEEDSWKHEVEVYQTCLIR-HPNILRFIAADNKDI--GIATQLWLITEYCEMGSLYEVL-VNEELHETTVLKLCLTAVSGLAHLHAEITG-IEG----KPAIAHRDLKSRNILVKR-DYTCCIADLGLALRYDKV----TDTVE-EPPTKRVGTRRYLSPEILDDSMNVKN-FDFFKRSDMYSFGLVLWEIARRG---LCGG---E-AEEYQLPYFDSVT-PDPSFEEMKKIVVFDKRRPPFPNRWSQ-SKVFAELSQ-LIEQCWHHN--GEARLTALRLKKSLSN
>Aqu_227950
------------------------------MGTNS----CTLN------DQFGC--YLRIVVFSSGKPRKPSV----DYGCIDSVG-----VININPA-ALCNTTKDDGNDVMHFFCCDDYDYCNQDLNPDPSTA---SPTPTVSSNDPSLYIIILVTIISSCIILIPLNILFFALFIFCKRKRDRRLPRQRTNDPDVHLTEPHHSLQPPPYSSTSIEHVHVSVSNETSMS-FTSGSGA-GMPFLVKRTIARSILLG-ESIGGGRFG-QVYVG-HYQGERYAVKKFFS-KDEQSWFHESDIYNSVNLR-HDNILTCFATDMLSN--NGVTELWLITQYHPRGSLFEEL-NRGGLTPETTLKFIHSTCRGLAYLHLEITG-TQG----KPSVAHRDIKSKNILVKN-DSTCCIADFGLAVVKDNNY---LNFNN-KLENVQQGTKRYMPPEVIKGTIDVHS-FESFLRADIYSFGLVMWEVCTRC---HLEG---EPLADYALPFQSQVP-PDPTLDDMTEFIVGKEVIPEIPETWSN-NELLRGMSR-VMYECWYHQ--PTARPSAYYIRKKVDK
>Bfl_124285
AVTGCWDCYDKSECYEHDE------------APEKGMFYCCCE-------GNLCNQHDRSYGKYKAFGALNLCAPWTRHGCWLDDNDCYDKSECYEHDEAPEKG---------MFYCCCEGNLCNQHFDHLPIPQ----PDRSTAETPRTVFRSLMYSLFPICGIALVVAVTFY----MYKRHKSEHIQIPT------------QDPLPPPPSPL---------------------LGL------------RPLQLL-EVKARGRFG-AVWKA-QLLNEYVAVKIFPSPQDKASWLNEQDIFTTQLMK-HDNLLQFIAVSLTALSLTSLTALLLITAFHERGSLTDYL-KGHLLKWSEMCHIAETMARGLAYLHDDVMG-RNGEY--KPAIAHRDFKSKNVLLKQ-DLTVVVADFGLAMKFDPG----RSCGD---THGQVGTRRYMAPEVLEGAINFNR--DAFLRIDMYAFGLVLWEIVSRCS--AVDG---P-VDEYQLPFEEEIG-QHPTLEDMQEVVVHKKMRPQFRETWLK-HQGLEILCE-TIEECWDHD--AEARLSAGCVEERLGQ
>Bfl_213409
------------------------------------------------------------------------------------------------------------------------------------------------------------VTIIPAILVLVLVIFAAY----VLYRRRHPKTPPSS-------IFGDGNGNYQIKLDDF-----------------DSEVADPSLENTLNHNEEHLPIKLD-TSVGKGRFA-EVWKG-KLFFVTVAVKIFRY-DEKQSWQREKDIFSDPALK-HPNILDFLTAEERGS--GIDRQYWLITSYHSNGCLRAYL-GRHVLSWEQLCVMSQTTAAGLAYLHADRATDGAA----KMPIAHRDVKSSNVLVKS-DGTCCLADFGLALNLDPT----IRVEE-YANSGQVGTPRYMAPEALESRVNLVN-LESFKQIDVYAMALVLWEMLARC---EVTG---D-VAPYQPAYADKLSGDHPGIDTMKDVVIRGRERPDIPPGWLV-HQGLCRMSE-IIEDCWDHD--GEARITASCAEERINE
>Bfl_221588
---------------------------------------------------MFC--FLLF------------------QGCFGQEEQ--SRMSCNTPD--------------QPTVVCCDYEMCNKNITPTLRTD-----SDPTFAVDNELTQLVIYAVSPIGALIILAAAAIL----IARFMHKRRLQRYG-------YQRGDMHAYPAGDNTL-----QDLVD-------QSSGSGS-GLPFLVQRTVARQITLV-EQIGKGRYG-EVWRG-QWQGENVAVKIFNS-RDEKSWFRETEIYNTVLLR-HENILGFIASDMTSR--NSCTQLWLITHYHEYGSLYDFL-QRTTLDAHRMMKLACSIAGGLVHLHVEIFG-TQG----KPAIAHRDLKSKNILVKS-NGQCCIADLGLAVMHSQA----TDTLD-LGSNPRVGTKRYMAPELLEEIMNYEC-FDSYKRVDVYALGLVLWEVARRC---TSGG---I-AEEYKPPYYDVVP-SDPSYEDMRKVVVEGQQRPSIPNRWSS-DQTLTAMAK-LMRECWYHN--PAARLTALRVKKTLNK
>Bfl_59353
---------------------------------------------------------------------------------------------------------------------------------------------------------------------------------------------------------------------------------------------------------------ML-HSIGKGRYG-EVWKG-KWRGEYVAIKVFFT-TEEASWFRETEIYQTVLMR-HENILGFIAADIKGT--GSWTQLYLITDYHENGSLYDYL-RGNTLDRAGLLRLAYSAACGLSHLHTEIFG-TQG----KPAIAHRDIKSKNILVKK-NGACCIADMGLAVRFISE----TNEVD-IAPNTRVGTKRYMAPEVLEETMNKNS-FDAYKMADIYSFGLVLWEIARRC---IVGG---I-VEEYQLPYYDCAP-HDPSYEDMRRIVCIERQRPSIPNRWHT-DEVLRPMAK-LMSECWAHN--PNARLTALRVKKTISK
>Bfl_79754
VALQCA-CDR---CEK---------------TNFT----CETD--------GVC--FKQL-----ILESSVTM----TMRCMDAD----RLTPPENPFICQDSN--------NPRFCCKTHDFCNRELNVVLPAS----NTQVEDHEPLGGVELAAIIAGPICFACIVFMIVLC----LCQKESMDSDNPLM-----------------PPGHSL-----KELLDDMMMRDWTTSGSGS-GLPLLVQRTIARQITLM-ESIGKGRFG-EVWRG-RWRGENVAVKIFSS-REERSWFREAEIYQTVMLR-HENILGFIAADNKDN--GTWTQLWLVSDYHEFGSLFDFL-NQRAVSAHGMIKLALSTANGLAHLHMEILG-TQGKPAIKPAIAHRDLKSKNILVKK-NGQCAIADLGLAVKHDPI----TDSVD-IAPNNRVGTKRYMAPEVLDDTINITH-FDSFKRADVYALGLVFWEIARRC---NVGG---I-YEDYQLPYFDMVP-SDPSIEEMRKVVCDLRQRPSIPNRWHE-NEYLRVTSK-VMKECWYHN--GAARLTALRIKKTLAQ
>Cin_acvrib
TALTCY-CGGSRENPYCE-------------RNVF----NCTV------PEGVC--YAMTEV--LPISKNILT----QRGCFRKNR----LVPYNRPF-V--CEPVNKS----NHICCK-TDFCNHPEAMEAPTL----PTTTASIQTNQDTLIVLLSVGGFLLMAMLVLVAVF----YKKQHSKRNDPLVE------------SQNSSLPDTNM-----QDLLDDKDF---STTGSGS-GLPLLVHRTIARQIQLQ-EVIGKGRYG-EVFRG-KWRGEDVAVKKFVT-RDERSWAREAEIYQTIMLR-HENILGFIAADNKDV--GTWTELWLISEYHENGSLFDYL-GETRVDVGAMLKLCSSIASGLAHLHNEIVG-TLG----KPPIAHCDLKSKNILVKK-NGECAIADLGLAVRHDSS----TDTID-IPPNNRVGTKRYMAPEILDDTLNMLH-FDSFKRADIYSLGLVLWEIGRRC---SIGG---Q-NLDYQLPYYNMVP-DDPTIEQMRVVVCEKMFRPQKEATWHK-YDTMERMWK-LMNECWYES--GCARLTALRVKKTIAK
>Cin_tgfbrIIa
QTLKCE-HFNKNHAIRSPTDYTCKDSEIDENGSCNTTELCVKD----PGRQPNC--FVSWTN---ESGKVEII----RKGCWSQSKPCLAKCEAVTIK--------------SVFFCCCDNDLCNSHFSLGHINK----TIKTNEENPVVVWVVLVYTLVPITLLSLLVVLIYW----IYRKRKHSYGDIDN-------------ASVQTPGSGL-----------------TTSTQNT---QLLIPPEINLP-QLI-DIKARGRFG-CVWKA-QLHDRFVAVKVFFL-QDKQSWLNEQEVFNTELVHYHPHILNFIAAASRGV--GVETELWLITEFHEYGSLADYL-KTHTMSLPVALKFMETMATGLSFLHEDIPH-KQPHKGHKPAIAHRDFKSKNVLISN-DMTAVIADFGLAVKFIPG----ECTGE---SHGQVGTRRYMAPEILEGAINFQR--DAFLRIDMYAFALVMWEIITRCSD-VPGG---S-TPTYMMPYELELG-QHPTLDEMQACVIDQKTRPVVNDLWRQ-DEVVGILCE-TMEECWDHD--AEARLSAGCVEERINH
>Cin_tgfbrIIb
HCRQCS-AEIDANDCNSTSCTI---------PCPT----VDCS------CLGLC--YTNVIL---NFSGKHSV----QAACIQQLC---PTRASYLNL-YTKRQIEGYCDSKGVVTCECASDDCNHMISFEPITI----DDEDIIIEDKYDSSIIVGVLVGFLLLCLLVAVVWY----SVGRYRRLKDEEFE-------SKLTSGSRLSSDDASLIDGWDDSRYSSSVATQYSRGSRGN----VLNHNDQHLPIELQ-KIIGKGRFA-EVWKA-NLQPQVVSVKVFRL-HNYGAWRQEKDMLTESWMR-HENIIEFYASEQHTV--RGRLQYWLITSYYQEKSLADFL-GSNILDWDQFCDMATSIAKGLSYLHAERDDVGRP----KIPIAHRDVKSCNILVKDGRRECVLADFGLSLKLDPK----LSRDE-LANAGQVGTSRYMAPELLERLVNLTD-IEMFKRVDVYAMALVLWEMANRCE--TSEG---M-ASPYKPPFGDKIN-DRPTKDQMLLLVCKERQLPSIPEKWKK-HQGLSEFVDTILNETWEYD--AEARITASCVLERFKV
>Cin_tgfbria
EIFRCI-CSST--LGGCD-------------ENGM----CNTS--------GQC--FTFMNS----AKSSENQ----KKGCFTHNQ---GRMQCLEKG-S------------VAVHCCI-GDLCNQ---------------ARIETEENNTSHLVVIIISVFLGFVFLSAIAAF----FVHRMHVRRMQELE-------KQRGGLRATRVNESTL-----ADWMES------ATSGSGS-GLPFLVQRTMARQIQLV-NCIGKGRYG-AVWKG-MWQDEPVAVKVFAS-RDEQSWARETEIYNTVLLR-HSNILGYIASDMISR--NSDTELWLVCYYHPNGSLYEYL-QHNELDHQLMLQLCLSAANGLTHLHTDILG-VCG----KAAIAHRDVKSKNILVKS-DLTCCIADLGLAVTHNPE----EGKIV-IPKNHRVGTKRYMSPEVLDESLNTSS-FECFKQADVYSFGLVLWEVARRC---VSGG---I-VETYQPPFYDVVG-YDPSFDEMRKVVCVDGYRPVVPNRWTS-DDTLSIISK-ILRETWCKT--PSNRLTIHRVKKSLLK
>Cin_tgfbrib
PRMQCR-CIGE--CPDHK-------------YNST----CDLK------PNAKC--FKKLYI---NEYGEEEL----RAGCLGSQDD--YLNQCHNKA--------KTEFEDPTAVCCNNGTMCNDYLDLGLPEY----YDEPSDTPVSEAVITVIAVTVPVFCFLFGLIIMFY----YIRLCRRESLRRRQ-------IENGDRGDLEGHNEMM-----ENWSSL------AGTSSGS-GMPLLVQRTISRQIEIL-HEIGKGRYG-TVMLG-KWREEKVALKIFNS-SDEESWFRETEIYQTVLLR-HDNILGFIAADISGA--GSWTQLFLITEYHKHGSLYYYL-QNRAINIAEALKLAYTACCGLAHLHTEIAG-TQG----KPAIAHRDVKSQNILVKL-DGQCCIADMGLAVCFSRL----HETID-VGKSRRQGTKRYMSPEVLAQSFHPDS-FEAYKASDVYSFALVLWEIINRT---EVNG---F-ANDYHLPYHDVVG-NDPDFDEMRKIVVLENLRPEIYKQWQA-HKIMSTYTT-TLQECWSPR--PESRLSMLRLRKTLYF
>Dme_BaboA
NKIKCH-CDT---CKE---------------SNNI----CETD--------GFC--FTSVEK---NSDGSIIF----SYSCMVVK----YNMQRSKPFECLTSNERFDT----YRIDCCKSDFCNK--NEIMKRI----FETDYVPHRLTSWEFVAIILGATLFICFTGTSTWY----YCQRRKRMASGRTF-------AKESAYDPILNGNTTI-----HDIIEM------TTSGSGSAGLPLLVQRSIARQVQLC-HVIGKGRFG-EVWRG-RWRGENVAVKIFSS-REECSWFREAEIYQTVMLR-HENILGFIAADNKDN--GTWTQLWLVTDYHENGSLFDYL-TTHPVDTNTMLNMSLSIATGLAHLHMDIVG-TRG----KPAIAHRDLKSKNILVKS-NLSCAIGDLGLAVRHVEK----NDSVD-IPSTHRVGTKRYMAPEVLDESMNDQH-FDSYKRADVYAFGLILWEIARRC---NMGM---I-YDEYQLPYYDVVQ-PDPSIEEMKKVVCIEKCRPNIPNRWHA-SDVLHNMAK-VMKECWYPN--PVARLTALRIKKTLAS
>Dme_punt
GIIECE-HFDEKMCNTTQQCETRI-------EHCK----MEAD------KFPSC--YVLWSV-NETTGILRIK----MKGCFT------DMHECNQTE-CVTSAEPRQGN---IHFCCCKGSRCNSNQKYIKSTT-----EATTQVPKEKNLIYIYIGTSVFSVLMVIVGMGLL----LYRRRKQAHFNEIP----------------------------------------THEAEITNSSPLLSNR----PIQLL-EQKASGRFG-DVWQA-KLNNQDVAVKIFRM-QEKESWTTEHDIYKLPRMR-HPNILEFLGVEKH----MDKPEYWLISTYQHNGSLCDYL-KSHTISWPELCRIAESMANGLAHLHEEIPA-SKTDGL-KPSIAHRDFKSKNVLLKS-DLTACIADFGLAMIFQPG----KPCGD---THGQVGTRRYMAPEVLEGAINFNR--DAFLRIDVYACGLVLWEMVSRC---DFAG---P-VGEFQLPFEAELG-LRPSLDEVQESVVMKKLRPRLLNSWRA-HPGLNVFCD-TMEECWDHD--AEARLSSSCVMERFAQ
>Dme_sax
PRYKCY-S-----CEPPR-------------DPYE----FTHQ----------C--WKSRTR---HADGQVQE----SRGCSTSPD-Q-LPMICSQNS-LKINGPSKRN----VV-CCA-GDYCNEGDFPELLPF----DSNDVTVITADTSKMLVAVLGPFLVIALLGAVTIF----FIRRSHRKRLAASR-------TKQELLRATSAGDSTL-----REYLQHS-----VTSGSGS-GLPLLVQRTLAKQVTLI-ECIGRGKYG-EVWRG-HWHGESIAVKIFFS-RDEESWKRETEIYSTILLR-HENILGFIGSDMTSR--NSCTQLWLMTHYYPLGSLFDHL-NRNALSHNDMVWICLSIANGLVHLHTEIFG-KQG----KPAMAHRDLKSKNILVTS-NGSCVIADFGLAVTHSHV----TGQLD-LGNNPKVGTKRYMAPEVLDESIDLEC-FEALRRTDIYAFGLVLWEVCRRT---ISCG---I-AEEYKVPFYDVVP-MDPSFEDMRKVVCIDNYRPSIPNRWSS-DSLMTGMSK-LMKECWHQN--PDVRLPALRIKKTIHK
>Dme_tkv1
RSLTCY-CDGS--CPDNV-------------SNGT----CETR------PGGSC--FSAVQYDETTGMYEEER----TYGCMPPEDNG-GFLMCKVAA-V--PHLHGK-----NIVCCDKEDFCNRDLYPTYTPK---LTTPAPDLPVSSLAVFGSIIISLSVFMLIVASLCFT----YKRREKLRKQPRLI------------NSMCNSQLSPL-----SQLVE-------QSSGSGS-GLPLLVQRTIAKQIQMV-RLVGKGRYG-EVWLA-KWRDERVAVKTFFT-TEEASWFRETEIYQTVLMR-HDNILGFIAADIKGN--GSWTQMLLITDYHEMGSLHDYL-SMSVINPQKLQLLAFSLASGLAHLHDEIFG-TPG----KPAIAHRDIKSKNILVKR-NGQCAIADFGLAVKYNSE----LDVIH-IAQNPRVGTRRYMAPEVLSQQLDPKQ-FEEFKRADMYSVGLVLWEMTRRCYTPVSGTKTTT-CEDYALPYHDVVP-SDPTFEDMHAVVCVKGFRPPIPSRWQE-DDVLATVSK-IMQECWHPN--PTVRLTALRVKKTLGR
>Dme_wit
RQYSCM-SYDDDGDQDSSGELQEQQVESTPIPSEPHRRTCPDG-------YTFC--FTIWNQ---TANGARVV----KQGCWKDNTD--RTSICSQSE-CTSSA--PTSKTSSLYYCCCSGGVCNAQYSVVEPAP----LELGSNEGRTSIASTMLGLAGGLTALTIGIFLAVQ----YCRTAKEKPEPEES---------------------PL-----------------APSGPGY-----SSNLRNVDNMNLI-GMLGSGKYG-TVMKG-LLHDQEVAVKIYPE-EHHQYYVNERNIYALPLME-CPALLSYFGYDERCTM-DGRMEYQLVLSLAPLGCLQDWL-IANTLTFSECCGMLRSITRGISHLHTELRLGDQH----KPCVAHRDINTRNVLVQA-DLSCCIADFGFALKV-FG----SKKGE-VAMINEVGTLRYMAPELLEGAVNLRDCETSLKQMDVYALGLVLWEVATRCSDFYAPG---QATPPYKAPYEQEVG-SHPSFDQMQALVVRHKARPLFPTGWGG-GAAAKVVRD-TCEDCWDHD--ADARLTSLCAEERMQE
>Hdu_TGFbRIIa
APLTCYACALVNVNDTGYNSSNCLSVLQPPSLDGFFTCACNTDPTNLSGSSLWCN-YNSVYQDCTADPGFVAAEDEDFRGCLALYVVNSSGYLVPSEQTCVHKFVSTPGKYTSSFYCCCNESWCNENQEPLTLSITILGDTDAPSTTFTEKYGVSMAVVVVVVILSVIVLTIIFVTIVACTQCRTKLLLKRS-------TSSSSDPALLSSASKI-----------------DSAANGC----------SFMHCDLL-ENIGRGRFS-DVWKG-DHKGEYLAIKIFAN-SDSHSWAEEVEMYKTPRLE-HANILRFRGVYTSHS--TVTSAYWIVCDYHAKGNLAHML-EKETLSLLQFLTMGISVGAGLSHLH-------------KLSIAHRDLKSKNVLVKN-DGQCCIGDLGLALKLEPG----GMVGE---SHWQVGTTRYMSPEVLEGAVNFQS--QSFLKIDIYALALILWEMTVRC---NPNPNKEVEIQRYEQPYEAYLK-SSPTISNMVDVVVRKGLRPDFMGYFE--CQKMEVVMK-TIRECWDTD--ADARLGADTVVDRFTK
>Hdu_TGFbRIIb
QLIDCYKCVHEMNCTYKDHPTLAGHKLLKCSQDPGSGASLCPDRMSVSVQQQLC--TAAVFVGLSSLPIPEFVSVNVQLFALTLSANFEEEYGSPIPTECVRRYVSEEALVDGVRLCQCNTSLCNSGMELTLTTVDVVTSTPPPGHGAVGDEVAIAASVVPIILLMAVIVILVAIGCMIFFIKRRVKLEVEM---------KDELDSFTKDPLMV------GFMD-------VADGKNAMFSRGEEIKVGNLPVSIQ-GMVGRGRFG-TVWVGLRGKKEAIAVKVFGH-RDKQSWENEYKLYQLPSTF-HPNVLHYLASSSEDL--GLSSRYYMLCDYCPLGSLTKYL-ESHVITFTVGARIMHCVSFALTHLHGETYRNEKGEVVEKCPIAHRDIKTSNILLKGENGECVLSDLGLALELDPA----MKQLD-LANTGQVGTYRYMAPEALDGHVNLSS-IESFKQIDAYALALVMWEVLTRC---YSDD---VSPQEYKMPYAERVG-DRPTLDAMKDAVVYEQSRPPIPDSWRN-DRVLSVLAE-TVESCWDSD--PMARLTVDCVLMRMDK
>Hdu_TGFbRIa
DGLQCH-CSRAH-CDGSRSCN----------STNP----LTSL------PGEFCIVYKHIHT-RENGSTFLTL----DQKCWMPTNGYIVYFLCLQHGTCASRWNE-------DCFCCT-TPNCNTKRNVTLPGNSSTTVNPDATNSTNVQVDHLSPDVVVIIILCVAILACIVTIVGVHISVRVGSKRAHS-------GSSSALSEDSQSPGLF-----------------DYSGSGA-GLPLLAQRSIALDIKLF-RQIGRGRYG-EVWHG-NYKSEDVAVKIFEG-HEETSWEKETAIYITNLIS-HPNILRFIGADNKDV--HFCTKRWLVFEYCEYKALYEYL-QAHTLTESMFCSMALGIVSGIHHLHDDVHG-KVY----KPSIAHRDIKSGNILVRG-DLTCCIADFGLALSSASH----KDVLK-DPSLAVAGTKRYLAPELLDGSFNVKS-FQSFLQADMYSLSLVLWEMARRV---LSEE---K-ALEYQVPYQDCTP-RDPSLEDMKEVVCRQGRRPQIPNTWDG-SVPLSTVGQ-VLEGCWAPNSSPKARLTALRIVKMLQT
>Hdu_TGFbRIb
NGLRCY-QGENE-------------------TSLS----ECTT------DKTAC--AIIIQV--EDLQTDPII----MRDCIKLSS------FCHIHT-F----TNNEGFLYQFFGCCL-TDLCNLDYSDYLAES---TRQPVSSTPTARTSNHTVVAIGTSVAALLLVLLVLT----ICAAGFAVCVARKR----------------GPPADQV-----VDLSFDE-----LSSGRGE-G-HMLEQKTISRQVKLN-VQIGRGRYG-EVWVG-KWFDKEVAVKKFAF-CDKESWTREREIYETDMLR-NEYILTYLAADMYEREFSSCLEMWMVTDFHEHGSLFDYL-NQYSLSEYHMIKFARTTASGLAFLHMDLRT-RDSV---KPCIAHRDIKSRNILVKS-DLACCIADFGLAVRHDTV----KNLID-IAPNSKQGTKRYMSPEVLGETINIDD-FTSFKNSDIYSLGLVLWEILRRC---LVDG---E-CLEYQLPYHERVP-GDPSIAEMKTLVVDEKYRPEIKKRWVDSSEACSAMAS-IIEECWSPL--PEARLNARRVEKNFSD
>Hdu_TGFbRIc
LLTFSL-CAREGAGVDCYAFARTKGLHFNNFSVPS----ICTS------DTGYC--VYKRFI----TDGLVST----RYLCEIFAEVS-IFDRCPGNT-TSDRY---------IKICCE-TDHCNNTLSTELTIT---TAAPPRNDSLIPAIIVPLLTVAALLVMIALCVICFF----CYRKPKKRATIVVQ---------------------KV-----EEYMEEVT----MTSGDGG-GKPFLQQRTIAREIQLK-ESIGCGKYG-DVYHG-KWRGEDFAVKVFRS-FDEKSWFRETQIYNQYLLP-HENILGYMAADITSKS-DDMTQLWLITHFHKNGSLYDYLCNNESITKHQAARLLLSTVQGVVHLHTEIQG-AHKK---KPAIAHRDIKSKNILVKS-NGDCCIADFGMAVVQEFS----GTKVN-FPSNPRQGTKRYMAPEVLNLSINMGN-FESFKKVDIYALGLVMWEICLQW---ETDG---V-VDPYQIPFQDMVQ-PDPSFEEMRDVVYVQKMRPPLPNRWQG-DELLSNIAA-IIDEAWHDL--ADARLTALRIRKNLQS
>Hdu_TGFbRId
---MCN-CNSTR---------------------------CGSQ------TVLSC--PGLLCAVVRDSSSKIEL------SCLSASD-------------CDSSSP--------ASVACCNTSYCNK--PSLLYES---AATVASDTHLLTIIMVGCIAMVLLCVVGIGISVVIF----RSQRLKKCWQADDDTTQVGVETGDGPQTRNCVEAIVPSGQSVSDLIDQAA----QPPNCGQ--LSLWMQKNIVRATSTS-AWLHTGQSS-DVHRG-TWREEEVMVKVYPS-QQQEEWYKEVGTYQKPHLH-HEHVLQFIAADHKQS--PRGLECWLVTVYHPHGSLRDYL-LETSLEVRSCVRMCWSVASGLAFLHQFRSTLPHD----KPCIVHRNLTSSNVLVKS-NGECCLADLSSCVSLSSP----HSELQ-ALLKVTTQDMRYRPPEFLAPSDAPDEGFHAHMRGDVYSLGLVLWEICRRC---SVKD---V-FSEALLPYEEAFP-GTFTQGDAFSHVSLKEQRPSVPQHWCE-HKVFKPLTA-TITDCWTTN--SLSRPQVSAVRDLISD
>Hsa_Actr1
KLYMCV-CEGL--SCG---------------NEDH----CEGQ---------QC--FSSLSI----NDGFHVY----QKGCFQVYE-Q-GKMTCKTPP-S--PGQ--------AVECCQ-GDWCNRNITAQLPTK----GKSFPGTQNF-HLEVGLIILSVVFAVCLLACLLGV----ALRKFKRRNQERLNPRDVEYGTIEG-LITTNVGDSTL-----ADLLDHS-----CTSGSGS-GLPFLVQRTVARQITLL-ECVGKGRYG-EVWRG-SWQGENVAVKIFSS-RDEKSWFRETELYNTVMLR-HENILGFIASDMTSR--HSSTQLWLITHYHEMGSLYDYL-QLTTLDTVSCLRIVLSIASGLAHLHIEIFG-TQG----KPAIAHRDLKSKNILVKK-NGQCCIADLGLAVMHSQS----TNQLD-VGNNPRVGTKRYMAPEVLDETIQVDC-FDSYKRVDIWAFGLVLWEVARRM---VSNG---I-VEDYKPPFYDVVP-NDPSFEDMRKVVCVDQQRPNIPNRWFS-DPTLTSLAK-LMKECWYQN--PSARLTALRIKKTLTK
>Hsa_Actr2
ETRECI-YYNANWELERTNQSGL--------ERCE----GEQD------KRLHC--YASWAN---SSGTIELV----KKGCWL------DDFNCYDRQECVATEENPQ-----VYFCCCEGNFCNE-RFTHLPEAGGPEVTYEPPPTAPTLLTVLAYSLLPIGGLSLIVLLAFW----MYRHRKPPYGHVDI-----------HEDPGPPPPSPL---------------------VGL------------KPLQLL-EIKARGRFG-CVWKA-QLMNDFVAVKIFPL-QDKQSWQSEREIFSTPGMK-HENLLQFIAAEKRGS--NLEVELWLITAFHDKGSLTDYL-KGNIITWNELCHVAETMSRGLSYLHEDVPW-CRGEGH-KPSIAHRDFKSKNVLLKS-DLTAVLADFGLAVRFEPG----KPPGD---THGQVGTRRYMAPEVLEGAINFQR--DAFLRIDMYAMGLVLWELVSRCK--AADG---P-VDEYMLPFEEEIG-QHPSLEELQEVVVHKKMRPTIKDHWLK-HPGLAQLCV-TIEECWDHD--AEARLSAGCVEERVSL
>Hsa_BMPr1B
KVLRCK-CHHH--CPEDS-------------VNNI----CSTD--------GYC--FTMIEE---DDSGLPVV----TSGCLGLEG---SDFQCRDTP-IPHQRR--------SIECCTERNECNKDLHPTLPPL------KNRDFVDGPIHHRALLISVTVCSLLLVLIILFC----YFRYKRQETRPRYS-------IGLEQDETYIPPGESL-----RDLIEQS-----QSSGSGS-GLPLLVQRTIAKQIQMV-KQIGKGRYG-EVWMG-KWRGEKVAVKVFFT-TEEASWFRETEIYQTVLMR-HENILGFIAADIKGT--GSWTQLYLITDYHENGSLYDYL-KSTTLDAKSMLKLAYSSVSGLCHLHTEIFS-TQG----KPAIAHRDLKSKNILVKK-NGTCCIADLGLAVKFISD----TNEVD-IPPNTRVGTKRYMPPEVLDESLNRNH-FQSYIMADMYSFGLILWEVARRC---VSGG---I-VEEYQLPYHDLVP-SDPSYEDMREIVCIKKLRPSFPNRWSS-DECLRQMGK-LMTECWAHN--PASRLTALRVKKTLAK
>Hsa_BMPr2
QERLCA-FKDPYQQDLGIGESRI--------SHENGTILCSKG--------STC--YGLWEK---SKGDINLV----KQGCWSHIG---DPQECHYEE-CVVTTTPPSIQNGTYRFCCCSTDLCNVNFTENFPPP---DTTPLSPPHSFNRDETIIIALASVSVLAVLIVALCF----GYRMLTGDRKQGLH-------SMNMMEAAASEPSLDL------------------------------------DNLKLL-ELIGRGRYG-AVYKG-SLDERPVAVKVFSF-ANRQNFINEKNIYRVPLME-HDNIARFIVGDERVTA-DGRMEYLLVMEYYPNGSLCKYL-SLHTSDWVSSCRLAHSVTRGLAYLHTELPRGDHY----KPAISHRDLNSRNVLVKN-DGTCVISDFGLSMRLTGNRLVRPGEED-NAAISEVGTIRYMAPEVLEGAVNLRDCESALKQVDMYALGLIYWEIFMRCTDLFPGE---S-VPEYQMAFQTEVG-NHPTFEDMQVLVSREKQRPKFPEAWKENSLAVRSLKE-TIEDCWDQD--AEARLTAQCAEERMAE
>Hsa_TGFbr1
TALQCF-CHL---CTK---------------DNFT----CVTD--------GLC--FVSVTE----TTDKVIH----NSMCIAEID----LIPRDRPFVCAPSS---KTGSVTTTYCCN-QDHCNK---IELP-------TTVKSSPGLGPVELAAVIAGPVCFVCISLMLMVY----ICHNRTVIHHRVPN------EEDPSLDRPFISEGTTL-----KDLIYDM-----TTSGSGS-GLPLLVQRTIARTIVLQ-ESIGKGRFG-EVWRG-KWRGEEVAVKIFSS-REERSWFREAEIYQTVMLR-HENILGFIAADNKDN--GTWTQLWLVSDYHEHGSLFDYL-NRYTVTVEGMIKLALSTASGLAHLHMEIVG-TQG----KPAIAHRDLKSKNILVKK-NGTCCIADLGLAVRHDSA----TDTID-IAPNHRVGTKRYMAPEVLDDSINMKH-FESFKRADIYAMGLVFWEIARRC---SIGG---I-HEDYQLPYYDLVP-SDPSVEEMRKVVCEQKLRPNIPNRWQS-CEALRVMAK-IMRECWYAN--GAARLTALRIKKTLSQ
>Hsa_TGFbr2
MILPLH-NLGNGVRSHN---------------------------------------FSFLYFILEDAA---------SPKCIMKEK------KKPGET---------------FFMCSCSSDECND--NIIFSEE----YNTSNPDLLLVIFQVTGISLLPPLGVAISVIIIFY----CYRVNRQQKLSSTW--------ETGKTRKLMEFSEHC-----AIILED------DRSDISSTCANNINHNTELLPIELD-TLVGKGRFA-EVYKA-KLKQETVAVKIFPY-EEYASWKTEKDIFSDINLK-HENILQFLTAEERKT--ELGKQYWLITAFHAKGNLQEYL-TRHVISWEDLRKLGSSLARGIAHLHSDHTPCGRP----KMPIVHRDLNSSNILVKN-DLTCCLCDFGLSLRLDPT----LSVDD-LANSGQVGTARYMAPEVLESRMNLEN-AESFKQTDVYSMALVLWEMTSRC---NAVG---E-VKDYEPPFGSKVR-EHPCVESMKDNVLRDRGRPEIPSFWLN-HQGIQMVCE-TLTECWDHD--PEARLTAQCVAERFSE
>Ml_TypeIIR
GPLRCY-TTQENNES----------------SSIT----TCKD------GEVCC--VGMVNVRLKVNQSVPIT----FGGCFHETG------TCRENT-CLHWPHHKSN----ASICLCKGDLCNQNITYLAPPA----TEPPPTRPTKPAVYSIVGAVLGCVAFCGLLALIAF----FVHRKYIKRHPPFG----------VWENRGEDEDGMP-----------------LVAKFPN-GKPFGPQYDNEEEIEII-RDIGHGRYG-QVQQA-KVGDNFIAIKKFSP-YDRHSFTNELMIMKEKQDTNLLCLLGYIDNPVN-------NQLWLLTEYMPLGNMSEYL-RTHTLTIPQSLHLLSTFISGVCYLHSE-----------PQPVAHRDIKTRNVLMSD-HRTAKLADFGLALLLDYG----PGNEK-AAPPTQVGTARYMAPEVLEGSMFYRE-AEAHMRIDVYASSLVMWEVMWRT---QLDQ-RDI-VPPYFLPFERQIP-GNPSACEMQALVAVEKQRPELRPNWAN-HSVFNKLEI-TLTESWDND--ENARLSSKTIQARIIP
>Ml_TypeIa
SMRICQ-CDT---CQT---------------GTCV----IDLN------NNTRC--FVKFSL---DDDNKQYT----YRSCTN----Q-AILACNSQM-TDRPF---------KVQCCS-ENYCNSDDKIPDDHV---IQSKSIDDKITFELGLIYILVGSVTVLFAISLLLVL----VYKRCNYPQPHKDYTLHTDYPFTGVKGAPFPPQQPDL-----SSS---------FGSGSGYNSERRMNQRTIARQITLI-ETIGKGRFG-EVHRG-SFRGDNVAVKIFAS-HDEKSWSREMDIYRTALMR-NENILGFIAADNKDR--GNWTELWLITEYHELGSLYDFL-SQNTLNNYDMLIFALSIANGLTFLHSEIRG-TSGTLNAKPAIAHRDVKSKNILVKS-NMECCINDLGLAVRHDSK----NDEVE-RPPDHRVGTKRYMAPEVLDDTLNPRS-FDSYRKADIYSFGLVLWEIASR----TVNASAPI-VDEYRQPYHEYVA-PDPSVEEMRKVVVVDRCRPAISRHWNN-DGYLRLMEK-LVQECWYHD--PGARLAALRVKKSLVA
>Ml_TypeIb
YPITCK-CTAEY-CTD---------------DTGE----CVAE-------SGIC--FLVAEP--DRRGVYEVV----SRGCSHVNE---SIFFCSEGD-NNI-----------GHQCCY-YHYCN-DISWFTKEP---TASYPPTKGPNRPLSYPLYIVGIFVFIIAMTLGGML----VLRFCRVNREKVLV------------SNSTPGSTQNWQSVPSQDF---------TTSCSGS-GNPRLIEKTLIREITFC-ERIGKGRYG-EVWRG-RWRGGQVAVKVFSN-REESSWWHEAEMYQSYWLR-HENILSFIGADQRDC--VANMEYYLVLNYHPRGSLYDFL-HDAQLTVQEALRIILSLSAGLDYLHTEIRS-SVA----KPSIAHRDLKSKNILIKS-AGQCCIADFGLAARSDFF----DNLPD-KKQHFQVGTRRYMAPEILDSSINLSS-FQSLRQADIYMFGLVAWEIGQRV---SPGS------EPYQYPFQHDVP-CDPTVEEMSAVVVEQGKRPPIPESWSE-HPTLVELSR-ITSECWDKD--PTTRLPSLRIRKDLMR
>Ml_TypeIc
VPIDCR-CSEN--IDSCR-------------KNGT----CESE-------FGFC--YWSALV---EENKILSH----ENGCIGAHIVR-HMCFSDGHQ-TNDM----------IVRCCN-TTLCNKDMDSFLKRV----ENVGYTAPPSPESNILMLIIGAAGTLLFVILAFGI----YKTFSSRTIKKLLG-------YEKDPYVTVAKEPQYT-----NHILDEIS----LSNTSGA-GRTQFVQRTISKQAQLI-ELVGKGRYG-EVWKA-LWRGDPVAIKQFDP-RDEQSWIQEVKMYETSWLR-HENILGHMGSDCKST--ASSTRWWIMMEFCQHGSLYEYL-SHARYTPIQLLESVRGIYSGLEHLHSAIFG-NNPNNS-KPGIAHRDLKTHNILVKN-PTQCCIGDLGLAITSNDY----KEKVN--KTNFQVGTRRYMAPEILDSSLNFEK-FFTFKAADMFSSSYIIWEMLHVC---QVDS-DVT-ERERTLPYIDEVP-GNPAVEDMLKVVVEEGKRPPLLDRWRQ-NPITRVLCN-MIQELWCKD--PSERLSALRIKKTLSE
>Nv_104199
------------------------------------------------------------------MAKSKNI----------------------------------------SGFCCCDTDYCNKNFTIVEYKE----KPTRTTVHLTSNINIIVGIVLATLLLITILVLFFW----HYNNRKKHKYSRPD---------KSLEKEPQGPSLDL------------------------------------SQLTLG-QLIGQGRYG-TVWKG-TMFNEVMAVKVFGA-EHRLFWQAEKDLFSALDH--HPSILRFFAACERET--NSSPEYLLLSEYHPRGSLQNYL-RQHSVCWREMCIMGSSMSAGLAFLHQDAN---------KPSFAHRDINSKNILVKV-DGSCVLADFGFAMNVSDA----TKPAD-DGTITEVGTLRYMAPEVLDGAVNLHDIQGALKQIDVYAMSLVIWEVSMRCEDIFGKQ-----VPPYKAPFEAELG-PMITSEHMHTYVVQKKLRPGFPDAWKRNHSGLRFLKE-TIEDCWDQD--GDARLLALCIKDRMSD
>Nv_140805
RQITCK-CDY---CQE---------------TNST----CVTK--------GAC--LTILQR--DSSTGEVKR----GHACTYNPP-A-DRLVCEPGY-S--TERPHQ-----LYHCCY-YNMCNVDTNVTLPSK----TSGRSGRPS--TAEVVAMIVSPVLVICLATVSIIY----CYQKRNPQRQCILN-------DGSSPEEVLIPAGKSL-----CDLITNAD----ISTGSGS-GLPLLVQRTVARQITPI-ELIGSGRYG-DVYRG-QWRGEDVAVKIFSS-REECSWFREAQIYQTVMLR-HENILGFIAADNKDN--GAWTQLWLITDYHANGSLYDYL-QRVTLDMKSMLKLTISIASGLAHLHMEIIG-TQG----KPAIAHRDLKSRNILVKD-NGTCCIADLGLAVCHNSE----QDTLD-IPYGNRVGTRRYMAPEFLEDSNQVRN-FCAYKHGDIYAFGLVLWEITRRC---ICSD---K-CEDYQLPYFDKIC-VDPSIEEVWKVVCLEKYRPSHPNYWLQ-DQVMMRVAK-LMQECWHHS--PEARLPALRIKKTLQS
>Nv_165860
QAIRCK-CSEHS-CPGDR-------------INDT----CTTT--------GKC--YKKIAE----EEGYELI----TYGCLPPEEQ--TDMQCNTPA-SVHRNKI-------SVLCCNNRDLCNFELDPTFPPP----TARVDDESSGSKKFFILFVTAGVCTVVLVIVLVIL----YIRFRDVRRRLPLS-------YDLERRINFISSGETL-----KDYFD-------QSSASGS-GLPLLVQRTIAKQVTLV-QSVGKGRYG-EVWKA-RWHGEDVAVKIFLS-HCEKSWMRETEIYQTVLLR-HESILGFIASDIIGS--GQVTQMYLIMDYHPLGSLYDFL-RGHQLNKKITGKLAFSAAAGIAHLHAEILG-TQG----KPMIAHRDIKSKNILVKE-NLTCCIADFGLAVKYIPE----TKGID-LNKTNRVGTKRYMSPEVLSQTIDPES-FSAYKMADMYSFALVLWEISRRCISDETG----L-CEEYEVPYFDAVS-NDPTFEEMKRVVVLERRRPNIPNRWFR-DEMLRTMGK-LMAECWSQQ--PAARLTALRVKKSLSK
>Nv_178197
NVYRCI-CSD---CRSNA-------------GEQT----CSTE--------TGC--FSSLFL---LENGQSSV----TKGCLKDAD-H-YNMMCRGPR-G--K----------PNRCCT-HDLCNKHINPTHAPS----TIPPIKQEKLDVQFLIISICAPVAALIVCLIIVYM----IFRHLMKHHAHHQS---VPRGPVSHVQCPCNEERPLI-----QDLID-------ISSGSGS-GLPLLVQRTVARETQLI-ESIGKGRYG-EVWKG-VYQGESVAIKIFST-TDEASWKRETEIYNTVMLR-HDNILGFIAADVHSR--KSTTYMWLIMHYHEQGSLYDFL-NRSTFDAETLCRLALSAASGLAHLHTEIFG-TNRTGS-KPAIAHRDIKSKNILVKS-NYTCAVGDLGLAVMYSQD----KDSVD-MGENPKVGTRRYMAPEILEETINAKC-INSFKRADVYAFGLVLWEIARRY---VSGG---I-VEEYQPPFYDMVQ-SDPSIDEMKKVVVTENKRPSLPNRWTG-DPTLQVMSK-LIRECWNPN--PAARLTSLRIKKSLLK
>Nv_acvr2
GLQTCELCHETGECNNTIV--------------------CNFR-------ESHC--YTLWEN---TTEGVNII----KKGCFIR-----NHLECRGDHQCLGTP--RTKGGRTVFFCCCSDHFCNANFSIAPKED----WERDVHSPPITGLQTLLYSIVPIFGVILILAFVWF----MYNHQKGISSRSCN---------AEESEPINITTTPL-------------------------------QDVNRRPIQLL-EVVSQGQFGVTVWKA-KYSINTVAVKIFPH-QEFTAWVNERDFYKLCGLD-HENVLTFIGDEVHHE--SIYTEYWLITDFHENGSLSDFL-KQRSLDLAELLQLASSVCDGLAYLHSDVPA-INNSSH-KPCIAHRDVKSKNILVKS-DLTCCISDFGLALKFDQS----DKLGE---THGQVGTKRYMAPEVLEGAISFTR--ESFLRIDMYACGLVLWELLSRF---SVHD---DPVEDYRLPFEQEVG-LHPSLEDMQQVVVQKKMRPQFKDSWRC-HAALRVIIQ-TIEECWDQD--GEARLTSHCVAQRLKQ
>Sko_bmpr1
KGLECY-CREM--CPEGT-------------LNNT----CFTK------EGGKC--FSQIQEPGEDYDGEPIR----TSGCLPPDEG--ALMQCKTSE--------------HKIRCCDDSNLCNIDLQPTLPPP----TTTTSPWEPQPNQHIAWFISVPVCLIILMICVGCM----LRYKKREDRRRFAL-------EVAENEETFISPGETL-----KDLID-------QSSGSGS-GLPLLVQRTIAKQIQMI-SSIGKGRYG-EVWKS-RWRGEYVAVKVFFT-TEESSWFRETEIYQTVLMR-HDNILGFIAADIRGT--GGWTQLLLITDYHENGSLYDYL-QCTTLNTSAMVQLACTAASGLSHLHTEIFG-TQG----KPAIAHRDVKSKNILVKK-NGTCAIADMGLAVRYNSE----TNDID-IAPNTRVGTKRYMPPEVVNDSIQWNH-FEAYKNADMYSFGLVLWEIARRC---YVGG---I-AETAEVPFYDMLP-NDPSFDEVRRVVFVERKRPAIPNRWHS-NDCLRTMSK-VMQECWNHN--PAARLTALRVKKTLGR
>Spu_TGFII
ECLDCSECDAESCVPIS----------------------CTTS--------VPCVGYCLIATFPDMTSSSM------TNGSDPSSQNINGMFACINETNPEIQG---------SYSCSCASDGCNKVLYTAEATI----PTVPPSSEPDATLVIVVCSVVPAVLLTIVIAVAGY----IHFTRYRQPMNDELNTQTQTSNTESTSIDMTTDESET-----------------KRLGEYSPPDSPLHLNGNYLPITLD-ELIGKGRFG-AVWRA-HWKERTVAVKVFLE-YDSASWNVEKELFHSVMMR-HEHIVQFISAEVRRV--SPTRQYWLITKYYKNGSLHDYL-RQRSVNWIDLCKLCGSAARGLAHLHAETYG-SHGLH--KVPVAHRDLKSTNILVKD-DGSCAIADFGLAIRLDPQ----SSTDH-LANSGQVGTPRYMSPEALECKVNLQD-IESFKQMDTYALALILWEITSRCT--LLKGLLIF-VNEYELPFSRSLGDRRASLEMMKTLVVLRRERPPITDEWLR-NPGLTIIKN-TVVDCWDED--PEARLTASCVEARFQE
>Spu_actII
GSTHCH-LYSSQECEKDGT------------KCGNTTEECDNK----EAEIPSC--YVLWKNETSSGGGVDVM----MRGCWQNQGDCLDMDYCMSSSPADQN----------LFFCCCVGNLCNMNFSFLPTPE----PTPTVTQTTVTGTKTILYSIVPIVAIALVIIMLYW----MCRRHRYHSLIAIP-----------TTEPTPSPMNSL------------------------------------PPIQLL-EIKARGRFG-AVWKA-SCLNDIVAVKVFPI-QDRNSWANEREIYSLPHMH-HENLLHFIATEKHGE--GLEVEYWLISEFHHHGSLCDYL-KANVISWKELCGIAFSMAKGLAYLHEDIPP-TTAIPFVKHSVAHRDFKSKNVLIKN-NTTACIADFGLACVFEAG----KNPGD---THGQVGTRRYMAPEVLEGAIQFKR--DAFLRIDMYAFGLVLWELVTRCT--VQDG---P-VPEYRLPFEEELG-QGTSLEDMQEWVVVKRKRPVISDHWLK-HRGLELLCE-TIEECWDQD--AEARLSAGCVEERIAQ
>Spu_alk2
VTLQCN-CDDY----SCE-------------GTNR----CEAL--------RKC--FSSITE----VDGIIMK----RMGCVNTEE-Q-FNMFCKMHP-Y--P----------DILCCN-RSFCNNDLQPTFLPT----TPRITEELGQKVTYTVLGVVGPLIACLIALTIAAY----CFKRRHQQRMDELS-------HQEHDIRAVPAGDSTL-----KDLFDHS-----NTSGSGS-GLPYLVQRTVARQINLL-QQVGKGRYG-EVWMG-TWQGDTVAVKIFSS-IDEKSWFRETEIYNTVMLR-HENILAFFASDMTSR--QSCTQLWLIMEYHERGSLYDYL-NRHVLDARQMCRLALTACSGLVHLHTEITC-NNS----KPAIAHRDIKTKNILVKR-NLTCCIADLGLAVLHTQR----EDNID-MGTNTRVGTKRYMAPELLEETMDVRC-FESFKRVDVYAFGLVMWEIARRC---EVGG---M-VADYKPPFFEYVP-SDPSFDDMRKVACIEKLRPNIPNRWTN-NTVLTSMAK-LMKECWCPT--ASARHTSLRVKKTLMK
>Spu_alk3
-MLYCY-CDEH--CPEIT-------------RNNT----CYPS------PGGWC--FAQIQG---VEHETPIR----SYGCLAPEEDG-GLMQCKGQL-SNHRISR-------TVYCCNDEPNCNLKLNPTLPPT-----TPGVEDTYNTTVQIALLISVTFCAAAFIIALTFF----YLRYKKREVRRRYD--------FEQQDDSFIGPGETL-----SELLEKS-----SASGSGS-GLPLLVQRTIAKQVQLI-RKIGKGRYG-EVWKA-KWRGENVAVKIYFT-AEEASWFRETDIYQTVLMR-HTSILSFIAADIRGS--GAYTQLFLITEYHEWGSLYDFL-NVNILDSQSMLRLAYSAANGLAHLHTEICG-MQG----KPAIAHRDVKSSNIMVRK-NGTCMIADMSLAARFLSE----GNEID-LGQNTRLGTTRYLPPEVLDNVLMSNT-FDAFKMADMYSFGMVLWEIARRC---VTRG---I-VEECQLPFYDAVP-MDPSIQDMMRVVVIERRRPDIPNRWSG-DDILRTISK-VMSECWNQN--PAARVTSLRVKKTLGK
>Spu_alk5
SPPPTY-PPDLDQCRQVP-------------QRGP----CNMQ------ERRF---FYNVTS----SSCQEFS----YGGCDGNDNRFMDQESC--------------------------MDACKD---------------YRPGGPQSEIAGVAALVAGPICLICILVTIYLL----LRQSPGCRDDGHDP-------IENHGSKDKLIQSSNL-----RDLVDP------TTSGSGS-GLPLLVQRTIARQIVIQ-DCIGKGRYG-EVYRG-KWRGESVAVKIFSS-REERSWFREAEIYQTVMLR-HENILGFIAADNKDN--GTWTQLILVSDYHENGSLFDYL-NSHVIDVPGMLRMALSIATGLAHLHMEIMG-MQG----KPAIAHRDIKSKNILVKR-NGQCAIADLGLAVRHDSV----TDTVD-IFPNNRIGTKRYMAPEVLDDTINMNH-FDSFKRADVYSFGLVLWEIGRRC---QVFG---I-YEEFCLPYHPWVP-MDPPIDDMRRIVCIEKRRPPVPNRWNS-HKIMESYAK-VMKECWYQN--GAARLTALRIKKTLAG
>Spu_bmpII
DAIYCA-YYPADNQNDPMNPSQDEVMGVIQPDNVT---IYCPE------ENDRC--YSFWYTHPNYENEILIQ----KQGCWGNEA---KSLNCNQEN-CTAHSKPSENQT--SRICCCAGDYCNRNVSDAYVPL----PSTKPTVTQYKVERTILIAVIPIFCVSVAIAIMYF----IFRMRLRSTKAQMS-------QLPMIEAPPPEPTFDL------------------------------------DQLKMM-ELVGQGRYC-NVYRA-ALSENEVAVKVFTG-SSKQCYMNELDIMGLPHME-HSNLLQYVGSGDRMGE-DGWVEHLLVVDMISKGSLMSYL-RENTYDWHTMCRLAQTTAAGLAHLHQVIDT-QVGL---KPAVVHRDINSRNVLVNA-EGNCVIGDFGFAMQVVVG----EGDGD-NSTITDVGTVRYMSPEVLDGAVNLRDCECALKQVDVYALGLVVWEIAMRCKDLYPRD---E-MGNYQMPFEEQVG-LHPTFEDMQILVSRERKRPQFPDAWKQNSQALRSLKE-TIEDCWDHD--AEARLTALCVEERIIE
>Tad_22033
----------------------------------------------------------------------------------------------------------------------------------------------------------------------------------------------------------------------------------------MDPRNGI--SRIMEQETVAKKTKISYPAIGKGRYG-AVYLG-NLHGDNVAVKIFTS-KEEASWSREVRIYQTVMLQ-HENILRFIAADNKDA--GTCTELWLITEYHENGSLFNYL-SDTTLNQEALFKIAYSICCGLAHLHTEMIG-IRG----KPAIAHRDIKSNNILVKK-DGSCAIGDLGLAVCYYSK----SNTID-IPSNERVGTRRYMPPEVIEDTLNMRS-FDAFKNADIYSFGLVLWEVLSRS---NITG---T-PDDYAPCFSEMVP-HDPSIEEMRRVVVVGKRRPRLKKEWEI-HPFISPICK-IIRECWSDN--NESRLPVLRVKKTLHS
>Tad_22452
----------------------------------------------------------------------------------------------------------------------------------------------------------------------------------------------------------------------------------------MTSGSGS-GVPRLATRTLAKDVKLL-NVVGKGRYG-DVRKA-KYHGQKVAVKIFSS-RDERSWLRERHIYENVLTR-HENVLCYYASDMTSS--QSCTQMWLMTQYHENGSLYDYL-QRQVLDPLELLRLAYSASSGLAYLHTEIVG-THD----KLAVAHRDVKSKNILIMD-NGNCCVADMGLAVTFSSD----RGILN-LGDNPKVGTKRYMPPEVLTERFNQEN-FDSFRKMDVYSFGLVLWEIARRCKTEYAD------ADEYQLPYFGKVP-NDPSVDEMRKIVVEDKIRPQIPKRLKN-HEILRPYCK-VIRECWSEN--PSSRLSMLRVKKTLMK
>Tad_27560
---------------------------------------------------MES--YKIYSE--------------------------------------------------------------------------------------------------------------------------------------------------------------------------VTSGSGA-GRPLMVKRTFAKEITLV-KAVGRGRFG-EVWMA-KWRGGFVAVKIFYS-IEEASWRRETEIYETTLMR-HENILGYIASDIMGS--QSVTQLYLVTDYHEFGSLYDYL-QGQYCDKFDMIRLALSAASGLAYLHAEIVG-KQG----KPAIAHRDIKSRNILVKR-DKTCCIGDLGLAVRYDSE----KDTVD-IAPNKRVGTKRYMAPEVLNDTLNTAK-FEDIKRADVYSFGLVLWEIC------ICSV---I-NVEHHLPYWDKVP-QDPGFEIMKEVVVLQNTRPPIYDVWIR-DAHMRVIGQ-VLSECWHQS--APARLTALRIKKNLAK
>Tad_3190
-------------------------------------------------------------------------------------------------------------------------------------------------------------------------------------------------------------------------------------------------------------------------------------NSLVAVKILTQ-QKKMSWEAEKEMYH-YLAS-HSQILHFYFAEKRHE-----DEYWIVTEFHCQGSLHGFL-KDNALDWNAAIKMARSIAEGLAYLHWEGIG-TDGELS-KPSIAHRDFKSKNVLVKS-DGTCCIADFGLAVKFDAN----TRPID---IHAQVGTYRYMSPEVLDGAISFNR--ESFLRIDVYALALVLWEIMSRC---SIND---SPPGAYHLPFEEELG-RVPTLEQMQTFVVDKKSRPKMENNFLS-FPSADLIRE-TIEDCWDDD--AEARLTAGCVAERLAS
>Tca_babo
QALKCK-CDN---CKE---------------TNYT----CQTD--------GYC--FTSTYL---SKSGGVEH----NYRCLDRS----LQVPHNNPLLCHRQNP--------LNSCCKNEDYCNVHLSPRLMQK-----PQAPKFSNFTTAEIVLMSVIPTMLLCFIGVGVYY----FYKTKHKRGGLHHH--------LRHGEDSIEAPDHPILKGVSLQMIEM------TTSGSGS-GLPLLVQRSIARQIQLV-EIIGQGRFG-EVWRG-RWRGENVAVKIFSS-REERSWFREAEIYQTVMLR-HDNILGFIAADNKDN--GTWTQLWLITDYHEYGSLFDFL-GRNTLDTTGMIRMALSIATGLAHLHMDIMG-TQG----KPAIAHRDLKSKNILVKS-NFTCAIGDLGLAVRHDAT----TDTVD-IPLNNRVGTKRYMAPEVLDETMNVNH-FDSFKRADVYALGLIFWEIARRC---NVGG---I-YDEYQLPFYDAVP-SDPTIEEMRRVVCVDKQRPNIPNRWQS-CEALRVMLK-LMKECWYHN--ATARLTALRIKKTLSN
>Tca_punt
VTTKCE-FLNQTLCTDSKG------------ANCSEIQECEKP----AGKRNHC--FVLW--SWNDNGTVSIA----LKGCFLNSEQCYDKSECVERS--------PKSQKPKHMFCCCEGNMCNQNFTWEPAPP----TEAPPSSTPIPVNPHFIYYIAPAVFMGFLVLILWY----CWRKRKFYFNELPT----------SEPNPLPPPSPFL----------------------------------DTRPIQLI-EIKARGRFG-AVWKA-QFKSEEVAVKIFPI-QDKQSWLTEQEIFKLPHMS-HPNILQFIGVEKRGD--NLKAEFWLITAYHEKGSLCDYL-KAHTLTWNELCSVAETMARGLMHLHEAIPG-KSPSDPVKPAIAHRDFKSKNVLLKS-NMTACIADFGLALVFEFG----KSCGD---THGQVGTRRYMAPEVLEGAIDFNP--DAFQRIDMYACGLVLWELVSRCT--AQDG---P-IGDYRLPFEEEVG-QHPTLEDMQESVVQRKVRPVIQEHWRQ-HSGLAAMCD-TIEECWDHD--AEARLSASCVMERVML
>Tca_sax
KRYKCHLCDPP----------------------------CSNP--------TVC--FQCWKSRVRETSGLETV----TRGCTKETDQ--LPFLCRTPSFSGQQK--------RQASDCCTGDFCN-KDFPELPIL----FTKNMTMHSDSVLKMTAAILGPVVVIGTLGAIVLY----LMRRIHQRRLCLES-------RLDDLLRATAAGDSTL-----REYLENS-----LTSGSGS-GLPLLIQRTMAKQISLA-ECIGKGRYG-EVWRG-IWFGENVAVKIFFS-RDEASWNRETEIYSTILLR-HENILGYIGSDMTSR--NSCTQLWLITHYHPLGSLYDHL-NRTTLTHQQLLRLCLSIANGLVHLHTEIFG-TEG----KPAIAHRDIKSKNILVKN-NGTCCIADFGLAVTHQQA----TDQLD-IGSNPKVGTKRYMAPEVLDETIRMDY-FDSFRRADIYALGLVLWELCRRT---VSNG---I-AEDYKPPFYDVVP-NDPSFEDMRKVVCVDQQRPSLLNRWAS-DPILSVMAK-LMRECWHHN--PNVRLPALRIKKTILK
>Tca_tkv
SMRRCY-CEGH--CPDGQ-------------RNGT----CELR------PGGKC--FTTAQD--DNGDEYPLR----YYGCLPPDE-G-GIMQCKGHL-V--PHAEPK-----SIECCDGSDQCNLHLKPMYPER----PPDVPQYGPFDSPYIVLLTSVTFCITLCLIVIMIC----YLRYRKKQVFVNKD-----YP------EKYPAMKIHR-----HHLIDE------KSSGSGS-GMPTLVQRTISKQIHMI-RSVGKGRYG-EVWLA-RWRSERVAVKVFFT-TEEQSWFRETEIYQTVLMR-HDNILGFIAADIKGT--GSWTQMLLITDYHENGSLFDYL-QDHVLDTNSLLTMVLSIARGLAHLHTEIFG-TRG----KPAIAHRDIKSKNILVKS-NLECCIADFGLAVKYFSD----TNELD-DPRSTRSGTRRYMAPEILDNSINVRS-FEAQKMADMYAFGLVLWEMSRRC---ITGDKITT-ADDYQVPYYDCVS-SDPGFEEMMQVVCVKNMRPHIPMRWES-EYVLKTLSK-VMQECWHAN--PSVRLTALRVKKSLSK
>Tca_wit
DFIFCA-------KAAGTITHISEDGGPEEISTESPDEKCVKS---------YC--YTLW-KEDPNDGTKTIM----GQGCWDTSG---KPNECDRAQ-CLAAN--RPPKMNNTKFCCCSEDMCNVNFTDAYVPV----EDFPPSTTEVAPSFIWIVVVVSFIFVTVIAFGASY----YLWKKKPKKHDMEG----------GQHAMPPPADYSL------------------------------------DKLKLL-NVIGQGRYG-CVWRG-MIDDQEVAVKVFAA-HHRNYFLNEHEIYKLSGE--NSALLKCYGGGEYITAPGGLTDYRLLLSL-EQECLQEYL-KNHTLDLMTLSKMSLGVARGLAHLHSDL-G--------KPCIAHRDINSRNILVRP-DLTCCICDLGLAVI--------PRLAE---NKSIAGTLRYMAPEVLEGAVNLRDCESALKQIDVYALGLVLWELGIRCSDMQNSE-----PSPYSPPFFKEAG-ENPTLEQMQTLVSRHKARPLWPPSWKD-TAAARLLCE-TAEDCWDQD--AEARLTSLCVVERLLE
>Xla_acvr2a
ETKECI-YYNANWEKDKTNSNGT--------EICY----GDND------KRKHC--FATWKN---ISGSIEIV----KQGCWL------DDINCYNKSKCTEKKDSPD-----VFFCCCEGNYCNEKFYHSPEME----VTQPTSNPVTTKFNTLLYSLVPIMVVAVIVLFSFW----MYRHHKLAYPPVLV----------PTQDPGPPPPSPL---------------------LGL------------KPLQLL-EVKARGRFG-CVWKA-QLLNETVAVKIFPV-QDKLSWQNEYEIYSLPGMK-HENILYFIGAEKRGT--NLDTDLWLITAFHEKGSLTDYL-KANVVSWNELCLIAETMARGLSHLHEDIPGLKDGH---KPAVAHRDIKSKNVLLKN-NLTACIADFGLALKFEAG----KSAGD---THGQVGTRRYMAPEVLEGAINFQR--DAFLRIDMYAFGLVLWELASRCT--ASDG---P-VDEYMLPFEEEVG-QHPSLEDMQEVVVHKKKRPILRECWQK-HAGMAMLCE-TIEECWDHD--AEARLSAGCVEERIIQ
>Xla_bmprII
EERLCA-YKDPNYQDQGVSESQVSL------ENGT----VKCT------KGNIC--FGLWEK--TREGEINLV----RQGCWSHVG---DPHDCYNDE-CVVTTPPPV--NGTYRFCCCIKDMCNVNFTENFTPS------DPTSASPYSPEMTIIIALASVSVLAVLIVVFFF----GYRIFGGDRKQGLH-------SMNVLEAATSEPSLDL------------------------------------DNLKLL-ELIGRGRYG-SVYKG-SLEERPVAVKVFSF-NNRQNFVNERSIYRTPLLE-HDNIAHFIAADERVTS-DGRLEYLLVMEYYANGSLCKYL-NVHSNDWLNSCRLAHSVTKGLAYMHTELLRGDQY----KSAISHRDLNSRNVLVKS-DGTCVISDFGLSMRLLVR----PGDED-NAAISEVGTIRYMAPEVLEGAVNLRDCESALKQVDMYSLGLIYWEIFMRCTDLFPGE---S-VPEYQMVFQTEAG-NHPTFEDMQVLVSREKQRPKFPEAWKENSLAVRSLKE-TIDDCWDQD--AEARLTAQCAEERMAE
