# Supplementary material for: Expression of Wnt and TGF-Beta Pathway Components during Whole-Body Regeneration from Cell Aggregates in Demosponge Halisarca dujardinii
Source: Genes (Basel). 2021 Jun 20;12(6):944. doi: 10.3390/genes12060944 (PMC8235796; doi:10.3390/genes12060944)
Supplement: Supplementary file 1 [file genes-12-00944-s001.zip › Supplementary File 5.fasta]

>Bfl_115184
GD-EEEKWAEKAVDSLVKKLKKKK-GAME--ELEKALSCPGQ-PSKCVTIPRSLDGRLQVSHRKGLPHVIYCRVWRWPDLQ-SHHELKPLEHCNYPFG-AKDTKEVCINPYHYKRVESPV--LPPVLVPRDVQPVTYQEPVYWASIAYYELNNRVGEPFHA--KSHSIIVDGFTDP-SNSGDRF-CLGLISN--VNRNSTIENTRRHIGKGVHLYYVG-GEVYAECLSDSAIFVQSRNC-NHHHGFHPT-TVCKIPPGCSLKIFNNQEFAQLLSQSVNHGFEAVYELTKMCTIRMSFVKGWGAEYHRQDVTSTPCWIEIHLHGPLQWLDRVLTQMGSPHNPISSVS
>Bfl_245341
GG-ETETFAKRAIESLVKKLKEKK-DELD--SLITAITTNGAHPSKCVTIQRTLDGRLQVAGRKGFPHVIYARIWRWPDLH--KNELKHVKYCQYAFD-LKA-DSVCVNPYHYERVVSPG--IDLSGLTLNMPLSSRPGPEYWCSIAYFEMDVQVGEIFKVPSSCPTVTVDGYTDP--SGIDRF-CLGQLSN--VHRTEASERARLHIGKGVQLDLRGEGDVWVRCLSDHAVFVQSYYL-DREAGRAPGDAVHKIYPSAYIKVFDLRQCHRQMQQQAATAQAGVDDLRRLCILRMSFVKGWGPDYPRQSIKQTPCWIEIHLHRALQLLDEVLHTMPLTGGDPRHLD
>Dme_Mad
GD-EEEKWAEKAVDSLVKKLKKRK-GAIE--ELERALSCPGQ-PSKCVTIPRSLDGRLQVSHRKGLPHVIYCRVWRWPDLQ-SHHELKPLELCQYPFS-AKQ-KEVCINPYHYKRVESPV--LPPVLVPRDVAQVSYSEPAFWASIAYYELNCRVGEVFHC--NNNSVIVDGFTNP-SNNSDRC-CLGQLSN--VNRNSTIENTRRHIGKGVHLYYVT-GEVYAECLSDSAIFVQSRNC-NYHHGFHPS-TVCKIPPGCSLKIFNNQEFAQLLSQSVNNGFEAVYELTKMCTIRMSFVKGWGAEYHRQDVTSTPCWIEIHLHGPLQWLDKVLTQMGSPHNAISSVS
>Dme_Medea
GG-ESEGFAKRAIESLVKKLKEKR-DELD--SLITAITTNGAHPSKCVTIQRTLDGRLQVAGRKGFPHVIYARIWRWPDLH--KNELKHVKYCAFAFD-LKC-DSVCVNPYHYERVVSPG--IDGLSLP--RLLSRQPPPEYWCSIAYFELDTQVGETFKVPSAKPNVIIDGYVDP--SGGNRF-CLGALSN--VHRTEQSERARLHIGKGVQLDLRGEGDVWLRCLSDNSVFVQSYYL-DREAGRTPGDAVHKIYPAACIKVFDLRQCHQQMHSLATNAQAGVDDLRRLCILRLSFVKGWGPDYPRQSIKETPCWIEVHLHRALQLLDEVLHAMPID--GPRAAA
>Dme_Smad2
DNSVEGKWSEKAVKNLVKKIKKNS--QLE--ELERAISTQNC-QTRCVTVPRSKPAPAGEHLRKGLPHVIYCRLWRWPDLQ-SQNELKPLDHCEYAFH-LRK-EEICINPYHYKKIELSI--LVPKSLPTDAAPVMYHEPAFWCSISYYELNTRVGETFHA--SQPSITVDGFTDP--SNSERF-CLGLLSN--VNRNEVVEQTRRHIGKGVRLYYIG-GEVFAECLSDSSIFVQSPNC-NQRYGWHPA-TVCKIPPGCNLKIFNNQEFAALLSQSVSQGFEAVYQLTRMCTIRMSFVKGWGAEYRRQTVTSTPCWIELHLNGPLQWLDRVLTQMGSPRLPCSSMS
>Hro_Smad2_3
NA-QDEKFAEKSIRFLVN--KKKP-KLTE--DVEAAVMQQTS-KTKCIVIYRSKNGSTDIASHKLHPHVWFCRLWRWPDLT-SQVELRAIPSCECPFD-QDK-DQICVQPYHYSRVEAPV--LPPVLVPKDAQPVAYCEPPFWCSISYYEMNQRVGETFHA--SQPSLTVDGFTDP--SNSERF-CLGLLSN--IHRVTQIELTRRHIGKGVRLYYIG-GEVFAECLSESSIFVQSPNC-NRRYGWHPA-TVVKIPPGCNLKIFNNQEFAALLSQSVNQGFEAVYQLTKMCTIRMSFVKGWGAEYRRQTVTSTPCWIELHLNGPLQWLDKVLTQMGSPRSPCSSMS
>Hro_Smad4
GG-ESETFAKRAIESLVKKLKEKK-DELE--GLIAAITTNGAHPTTCVTIQRTLDGRLQVAGRKGFPHVIYARLWRWPDLH--KNELKHLKICKYAFD-LKC-DSVCINPYHYERVVSPG--IDLSGLT-LYMPISNHPPEFWCSITSYEMDVQVGETFKVPASCPAVTVDGYVDP--SGGDRF-CLGQLSN--VHRTEASEKARLHIGKGVQLVCHGEGDVWVKCLSDHAVFVQSYYL-DREAGRAPGDAVHKIYPNAYIKVFDLRQCYRQMQQQAATAQAGVDDLRRLCILRMSFVKGWGPDYPRQNIKQTPCWIEIQLHRALQLLDEVLHTMPIA--EPHPHD
>Hvu_Smad1
GD-EEEKWAEKAIDSLVKKLKKRK-GALE--ELEKALSNPSSGNSKCVTIPRSLDGRLQVSHRKGLPHVIYCRVWRWPDLQ-SHHELKPLDCCEFAFG-LNK-KEVCINPYHYRRVETPV--LPPVLVPRDVTPITYQDPLNWCSIAYYELNLRVGEPFHA--SGTSLIIDGFTDP-NTSSDRF-CLGGMSN--VNRNSTIENTRRHISKGVHLYYVG-GEVFAECLSDSAVFVQSKNC-NYHHGFHPS-TVCKIPPQCTLKIFNNQEFAQLLSQSVNHGYEAVYELSKHCTIRMSFVKGWGAEYHRQGVTSTPCWIEIHLHGPLQWLDKVLTQMGSPQNAITSVS
>Mbre_MH2
-------------------------------------------------------------------------------------------------------------------------------------------------------------------------LSDIDNP---------C----------RDSRTEKIRRFIGSGLQVSIRR-KCLYVTRLSRNPVFLKNYQSPSTVSDSILLRENGELPDGAEVCLFDYQVFSKEIARMPAELAL------KMATVSLAFVR------TGEFDDKIPCWIRIRMGDALRMWETLTHSTQDH--------
>Mmu_SMAD4
GG-ESETFAKRAIESLVKKLKEKK-DELD--SLITAITTNGAHPSKCVTIQRTLDGRLQVAGRKGFPHVIYARLWRWPDLH--KNELKHVKYCQYAFD-LKC-DSVCVNPYHYERVVSPG--IDLSGLTLQPPISNHPAPEYWCSIAYFEMDVQVGETFKVPSSCPVVTVDGYVDP--SGGDRF-CLGQLSN--VHRTEAIERARLHIGKGVQLECKGEGDVWVRCLSDHAVFVQSYYL-DREAGRAPGDAVHKIYPSAYIKVFDLRQCHRQMQQQAATAQAGVDDLRRLCILRMSFVKGWGPDYPRQSIKETPCWIEIHLHRALQLLDEVLHTMPIA--DPQPLD
>Mmu_Smad1
GD-EEEKWAEKAVDALVKKLKKKK-GAME--ELEKALSCPGQ-PSNCVTIPRSLDGRLQVSHRKGLPHVIYCRVWRWPDLQ-SHHELKPLECCEFPFG-SKQ-KEVCINPYHYKRVESPV--LPPVLVPRDVQAVAYEEPKHWCSIVYYELNNRVGEAFHA--SSTSVLVDGFTDP-SNNKNRF-CLGLLSN--VNRNSTIENTRRHIGKGVHLYYVG-GEVYAECLSDSSIFVQSRNC-NYHHGFHPT-TVCKIPSGCSLKIFNNQEFAQLLAQSVNHGFETVYELTKMCTIRMSFVKGWGAEYHRQDVTSTPCWIEIHLHGPLQWLDKVLTQMGSPHNPISSVS
>Mmu_Smad2
NG-QEEKWCEKAVKSLVKKLKK-T-GRLD--ELEKAITTQNC-NTKCVTIPRSLDGRLQVSHRKGLPHVIYCRLWRWPDLH-SHHELKAIENCEYAFN-LKK-DEVCVNPYHYQRVETPV--LPPVLVPRDLQPVTYSEPAFWCSIAYYELNQRVGETFHA--SQPSLTVDGFTDP--SNSERF-CLGLLSN--VNRNATVEMTRRHIGRGVRLYYIG-GEVFAECLSDSAIFVQSPNC-NQRYGWHPA-TVCKIPPGCNLKIFNNQEFAALLAQSVNQGFEAVYQLTRMCTIRMSFVKGWGAEYRRQTVTSTPCWIELHLNGPLQWLDKVLTQMGSPSVRCSSMS
>Mmu_Smad3
NG-QEEKWCEKAVKSLVKKLKK-T-GQLD--ELEKAITTQNV-NTKCITIPRSLDGRLQVSHRKGLPHVIYCRLWRWPDLH-SHHELRAMELCEFAFN-MKK-DEVCVNPYHYQRVETPV--LPPVLVPRDLQPVTYCEPAFWCSISYYELNQRVGETFHA--SQPSMTVDGFTDP--SNSERL-CLGLLSN--VNRNAAVELTRRHIGRGVRLYYIG-GEVFAECLSDSAIFVQSPNC-NQRYGWHPA-TVCKIPPGCNLKIFNNQEFAALLAQSVNQGFEAVYQLTRMCTIRMSFVKGWGAEYRRQTVTSTPCWIELHLNGPLQWLDKVLTQMGSPSIRCSSVS
>Mmu_Smad5
GD-EEEKWAEKAVDALVKKLKKKK-GAME--ELEKALSSPGQ-PSKCVTIPRSLDGRLQVSHRKGLPHVIYCRVWRWPDLQ-SHHELKPLDICEFPFG-SKQ-KEVCINPYHYKRVESPV--LPPVLVPRDVQPVAYEEPKHWCSIVYYELNNRVGEAFHA--SSTSVLVDGFTDP-SNNKSRF-CLGLLSN--VNRNSTIENTRRHIGKGVHLYYVG-GEVYAECLSDSSIFVQSRNC-NFHHGFHPT-TVCKIPSSCSLKIFNNQEFAQLLAQSVNHGFEAVYELTKMCTIRMSFVKGWGAEYHRQDVTSTPCWIEIHLHGPLQWLDKVLTQMGSPLNPISSVS
>Mmu_Smad7
---GAEADLKALTHSVLKKLKERQ---LE--LLLQAVESRGGTRTACLLLPGRLDCRLQPPSSYSLP-LLLCKVFRWPDLR-HSSEVKRLCCCE-SYG-KINPELVCCNPHHLSRLCELESPPPPYSRYMSQLLLEPGDRSHWCVVAYWEEKTRVGRLYCV--QEPS--LDIFYDL--PQGNGF-CLGQLNS--DNKSQLVQKVRSKIGCGIQLTREV-DGVWVYNRSSYPIFIKSATL-DNPDSRTL--LVHKVFPGFSIKAFDYEKAYSLQRPNDHEFMQQPWT---GFTVQISFVKGWGQCYTRQFISSCPCWLEVIFNSR----------------------
>Mmu_Smad8
GD-EEEKWAEKAVDSLVKKLKKKK-GAMD--ELERALSCPGQ-PSKCVTIPRSLDGRLQVSHRKGLPHVIYCRVWRWPDLQ-SHHELKPLECCEFPFG-SKQ-KEVCINPYHYRRVETPV--LPPVLVPRDFRPVCYEEPQHWCSVAYYELNNRVGETFQA--SSRSVLIDGFTDP-SNNRNRF-CLGLLSN--VNRNSTIENTRRHIGKGVHLYYVG-GEVYAECVSDSSIFVQSRNC-NYQHGFHPA-TVCKIPSGCSLKVFNNQLFAQLLAQSVHHGFEVVYELTKMCTIRMSFVKGWGAEYHRQDVTSTPCWIEIHLHGPLQWLDKVLTQMGSPHNPISSVS
>Nv_1631657
GD-EDDKWAEKAVKSLVKKLKK-T-GGLE--ELEKAITNPGV-ATKCVTIPRSLDGRLQVSHRKGLPHVIYCRLWRWPDLQ-SHHELRPIEACEFAFS-LKK-EEVCVNPFHYQRVETPV--LPPVLVPRDAQPIQYTEPTYWCSISYYEMNTRVGETFHA--SQPSLTVDGFTDP--SSSDRF-CLGLLSN--INRNPPIEMTRKHIGKGVRLYYIG-GEVFAECLSDSSIFVQSPNC-NQRYNWHPA-TVCKIPPGCNLKIFNNQEFAQLLSQSVNQGFEAVYALTRMCTIRMSFVKGWGAEYRRQTVTSTPCWIELHLNGPLQWLDKVLTQMGSPSAPCSSVS
>Nv_1623482
GG-ESEAFAKRAIESLVKKLKEKK-DELD--SLITAITSAGTHPSKCVTIQRTLDGRLQVAGRKGFPHVIYARIWRWPDLH--KNELRHVKYCQFAFD-LKC-DSVCVNPFHYERVVSPD---------IAGLSLSRQAPENWCSIAYFELDQQVGEIFKVTSNCPSVTVDGYVDP--SGGNRF-CLGQLSN--VHRTEASERARLHIGKGVQLDVRGEGDVWVRCLSEHSVFVQSYYL-DREAGRCPGDAVHKIYPSAYIKVFDLRALLPQMGQTSV----GVDDLRRLCILRLSFVKGWGPDYPRKSIKETPCWIEIHLHRALQLLDEILITMPIN--EPRPHD
>Nv_1631691
---------KTTTHSILRRLRDTE---LG--LLLKALESRGGDVSSCVYFPYGEKVCKRVVHE---PHVVLYRTFREPNVQ-SSNELKPLAICSRR---DSTGKRVCINPHHYSEIIQIR--KCKCLLKVELFESTSEWPSAWCVVAYWELNECIGPFYHG--HQDV--INIYETL--PKPKGF-CLAGLDRN-QNVSDGTKRARNHVGFGLQLSREE-DGIWIYNRSEYAVFANGPYV-TTTPSASQNITVTKVPPGFSLKIYDYNH-----SPATCRTFEGPQSWKVPESVRISFAKGWGASYRRPVVTSCPCWLEIHFTVSR---------------------
>Nv_Smad1_5
GD-EEEKWAEKAIESLVKKLKKKK-GALE--DLEKALSNPNQ-QSKCVTIARSLDGRLQVSHRKGLPHVIYCRVWRWPDLQ-SHHELKPLECCEYAFG-LKQ-KEVCINPYHYHRVESPG--LPPVLVPRHVTAVNYQEPLSWCSIAYYELNNRVGELFHA--KSTSLIVDGFTDPNTTNSERF-CLGLLSN--VNRNSTIENTRRHIGKGVHLYYVG-GEVYAECLSDSAIFVQSRNC-NHSHGFHPT-TVCKIPSGCTLKIFNNQEFAQLLSQSVNYGFEAVYELTKMCSIRISFVKGWGAEYHRQDVTSTPCWIEVHLHGPLQWLDKVLSQMGSPRNPISSVS
>Sko_Smad6
GETEADLELKTTSQSIFKRLKDRQ---LE--LLVQALESKGGAISSCVLLAK---GDLRLGRRTVCPRVVLCQLFRWPDLR-HSYELKPLTFCCDHAR-NQGNDDICCNPFHLSRVCGPESPPPPYSQS---------QPIHWCNVAYWELRSRVGRLYQV--NHQS--ANIFQEL--PHGDGL-CLGLLDR--ECRTESVIRTRTKIGYGVTISREQ-DGVWAYNRSNHAMFVNSPTL-DTPNSRTL--SVWKVSPGYSIRIFDYEKSELLRRTRNPELMDGPYD---PNSVRISFVKGWGPCYSRQFVTSCPCWIEIIFNLPR---------------------
>Spu_Smad2_3
DN-SEDKWSEKAVKSLVKKLKK-T-GCLE--ELERAVTTQNS-QTKCITIPRSLDGRLQVSHRKGLPHVIYCRLWRWPDLQ-SHHELKAVERCEYAFH-LKK-DEVCVNPYHYARVETPV--LPPVLVPRDLQPVSYCEPPFWCSIAYYEMNQRVGETFHA--SQPSLTIDGFTDP--SSSERF-CLGLLSN--VNRDPQVEQTRRHIGKGVRLYYIG-GEVFAECLSDSSIFVQSPNC-NQRYGWHPA-TVCKIPPGCNLKIFNNQEFAAQLSQSVNRGFEAVYQLTRMCTIRMSFVKGWGAEYRRQTVTSTPCWIELHLNGPLQWLDRVLTQMVPPDKQCSSVS
>Spu_Smad5
GD-EEEKWAEKAVDSLVKKLKKKK-GAME--ELERALSRPGE-LSKCVTIPRSLDGRLQVSHRKGLPHVIYCRVWRWPDLQ-SHHELKALDCCDYAFG-KKQ-KEVCINPYHYKRVESPV--LPPVLVPRDFTPVTYQEPQSWCSIAYYELNNRVGEPFHA--TTTSVIVDGFTDP-SNNHDRF-CLGLLSN--VNRNSTIENTRRHIGKGVHLYYVG-GEVYAECLSDSSIFVQSRNC-NHRHGFHPT-TVCKIPPGCSLKIFNNQEFAALLSQYVNHGFEMVYELTKMCTIRMSFVKGWGAEYHRQDVTSTPCWIEIHLNGPLQWLDKVLTQMGSPHNPISSVS
>Hdu_SMAD1a
FD-EDDKWPKQAIKALYKKLKNQK-QVLA--ELAKALSCPDK-LSGCVTILTSKDGRIQVVNRKGLPHVIFCRIWRWPDLQ-SHVELRAIKECQYAFGPKKKAARVCINPYHYDRVETQV--LPPVLVPQDCTPVFYRDPQCWCSVQYYELNHHVGEPFYA--RLHSLAVDGYMNP-NTTLDRF-SLGVLEN--ISRNSTTEETRKHIGRGLHLHYSQ-GDVYATCKSNQSVFVEIANCIKGSSQYCQNSTVCEMQKDCSTKIFDIRLFSEVLANTVPQGFQAVYELMKACKIRVSLVKGWGNQFRRQFIHSTPCWLEIQLHGALQWLDAVLREMEPPDSDVDSES
>Hdu_SMAD4
----------------------------------------------MATMPLS------------------------------QHKL----------------------PYSGSTTAVPN--LPLQRSPPKAPLPRLPTPDFWCTIAYFEMDTMVGELFKVPSTLASVSVDGFVDP--SGGNRF-CLGRLSN--VHRNEASDRARLHIGRGVQLETKNDTEVWIRCLSEHSIFVQSYYL-DHEARRAPGDAVHKIYSKCFIKVFDLHYCHEEMLRQANAATAGVDDLRRLCILRLSFVKGWGPDYRRKSIKETPCWIEIQLHRALQLLDNVLYNMPTDVSSGSGLQ
>Hdu_SMAD1b
---MENQD-----------------------RLFLPVRSPVLVLVLLPLLPSE------------TPPPVYSPL--------NESGVGSPQSCISSLD---------------------G--APYSGTGQEFTSVHYQEPEFWCSIMYYELNNRVGEQFRA--GRPNVYIDGYTDP-STSSDRF-SLGLLSN--VNRNSTIENTRRHIGKGVHLYYTG-GEVFADCISDSSIFVQSRNC-NYSHGFLPT-TVCKVPQGCNLKIFNNRVFSEILAHSVSQGYEAVFELIKMCTIRISFVKGWGSEYHRQDVTSTPCWIEIHLDGPLQWLDRVLSQMPPPRDNVSSVS
>Hdu_SMAD2
------------------------------------MSSQPP-PYH----PTLFGAGMQPFQFPETPPPIY---------D-DKSDISASPRSNIGLP-GSSASSVC------SPVNSPMSSLPPPQAEEDVVPVTYIEPDHWCEISYYEMSDHVGEKFPA--RRQVINIDGGTDP--SSDNRY-CLGLLSN--VNRDHQIEQTRRHIGKGIRLSYAA-GEVYVENLSEGSIFVQSQNC-NIRHRWHPA-TVCKVPQGCYLNLFNNQEFAEILSQMAHRGYEDVYQLVTMCTIRISFVKGWGAEYRRQNITNTPCWIQVILNGPLQWLDKVLVQMKPPPNGITSFS
>Hdu_SMAD1c
GD-EDEKWAEKATESLVKKLKKKK-GALE--ELEKALSNPGV-RSGCVTIPRSLDGRLQVSHRKGLPHVIYCRVWRWPDLQ-SHHELKPLEQCEYAFG-LKQ-DEVCINPYHYKRVETPV--LPPVLVPQEFTSVHYQEPEFWCSIMYYELNNRVGEQFRA--GRPNVYIDGYTDP-STSSDRF-SLGLLSN--VNRNSTIENTRRHIGKGVHLYYTG-GEVFADCISDSSIFVQSRNC-NYSHGFLPT-TVCKVPQGCNLKIFNNRVFSEILAHSVSQGYEAVFELIKMCTIRISFVKGWGSEY-----------------------------------------
>Hdu_SMAD1d
GD-DDEKWAEKAIQSLVKSLKSKR-GAYE--ELVKALSNPGV-PTACVTIPRTRDGRVQVAHKKNLPHVIYCRLWRWSDLV-NHHELKHIESCEFAYA-KDK-ADVCINPYHYCRVEAPA--LPPVLVPPDMTAIKYEEPQHWCSVTYYELNCNIGESFQA--TRADVVVDGFTDP-SVSADRF-SVGLLCN--VNRTASTESTRRHIGKGVHIYYVG-GEVFADCLSGHAIFVQSRCN-NYSKGFHPT-TVMKVPTECGIKIFNNQEFARLLATSVHSGYDAVYELGKLCSIRISFAKGWGAEFQRQDITSTPCWIEIRLNGPFMWLDRVLTQMGAPSNPISSVS
>Ta_Smad1
AD-KEDKWSEKAIKSLVKKLKRN--GGLN--ELLNAISTQSS-ATKCIRIRRSLDGRLQVCQKKGLPHVIYCRLWRWPDLQ-SCYELRAIETCEYAFT-LKK-DEVCVNPYHYQRVETPA--LRPVLVPKDAQLVTYTEPENWCSIAYYELNTRIGEYWNA--FQPTLIIDGFTDP--SNSERF-CLGLLSN--VNRDPTVEMTRREIGKGVRLCYVH-GEVFAECCSKHAVFVQSPNS-NRRYGWHPA-AVCKIPPGSSLRIFNSQEFANLLSQSVTQGYEAVYHLSHMCIIRMSFVKGWGAQYKRQTVTSTPCWIEIRLNGPLHWLDKVLSQMDSPDRPISSQS
>Ta_Smad2
GD-EEEKWAEKAIDSLVKKLKRKK-GALE--ELEKALSCPGQ-PTNCVTIPRSLDGRLQVSHRKGLPHVIYCRVWRWPDLQ-SHHELKPLPMCEYAFH-YKL-KDVCVNPYHYQRVETPV--LPPVMVPRELQPVTYQEPNCWCTVAYYELNNRVGEPFHA--SQASLIIDGFTDP-STNADRF-CLGLLSN--VNRNSTIENTRRHIGKGVHLYYVG-GEVYAECLSESSIFVQSRNC-NYHHNFHPT-TVCKIPSSCSLKIFDNQDFAALLSESVSKGFEAVYQLTKMCTIRISFVKGWGAEYHRQDVTSTPCWIEIHLHGPLQWLDRVLIQMGSPRDPAGSVS
>Ta_Smad4
GG-ESENFAKRAVESLVKKLKDKR-DELD--ALITAVTSNGIQQSKCVTIARTLDGRLQVAGKKGFPHVIYSRIWRWPDLH--KNELKHIKLCKFAFD-LKL-DHVCVNPYHYERVISPG--YNDISIP---RPISSQPPDNWCTIAYYELDLQVGESFKVPSQFHTVSVDGFVDP--SGGNRF-CLGQLSN--VHRTKESERARLHIGKGVRLECHGEGDVWLSCLSEHSVFVQSYYL-DREAGRGPFDYVHKVYPKAYIKVFDLQLCYQQMQQEASKAQAGVDDLRRLCILRFSFVKGWGPDYPRKDIKQTPCWVEIHLHRALQLLDQVLQSIPST--NRMPPD
>Ta_Smad6
---MDVKF-----------------------------------------------------------HVLLSCLFRWPDMIGEDYELKRLATCTTCIE--NDLDEVCINPHHYGRINLES--VPPYVIYQLYSSICKASDSSWCAIAYWEFRERVGRIFDV--KSST--VNIFQQL--PEGEGF-WLGALSN--TDSNQCDSRVFHRIGYGLQLSRED-DSVWIYNRSEHPLYVNSPLY-NKNIQSTHNTEVKKVQPGYSLKVFN---YARVDMPQQIRPYVGP---RYPYSIRISFVKGWGRNYTRQFITSCPCWLEILLNVSH---------------------
>Tca_971286
GD-EEEKWAEKAVDSLVKKLKKRK-GAIE--ELERALSCPGT-QSNCVTIPRSLDGRLQVSHRKGLPHVIYCRVWRWPDLQ-SHHELKPLEHCKFPFS-AKQ-KEVCINPYHYKRVESQV--LPPVLVPRDVQPVAYQEQPYWASIAYYELNCRVGEVFHC--HSTSVIVDGFTNP-SNNSDRF-CLGQLSN--VNRNSTIENTRRHIGKGVHLYYVN-GEVYAECLSDSPIFVQSRNC-NHHHGFHPS-TVCKIPAGCSLRIFNNAEFAQLLSQCVNHGFEAVYELTKMCTIRMSFVKGWGAEYHRQDVTSTPCWIEVHLNGPLQWLDKVLTQMGSPHNAISSVS
>Tca_Smad4
GG-ESEGFAKRAIESLVKKLKEKR-DELD--SLITAITTSGAHPSKCVTIQRTLDGRLQVAGRKGFPHVIYARIWRWPDLH--KNELKHVKYCQFAFD-LKC-DSVCVNPYHYERVVSPG--IDLSGLTLAGLLSTQPAPEYWCSVAYFELDTQVGETFKVPSSCPNVTIDGYVDP--SGGNRF-CLGALSN--VHRTDQSERARLHIGKGVQLDLRGEGDVWLRCLSDHSVFVQSYYL-DREAGRQPGDAVHKIYPSAYIKVFDLRQCHNQMTTQAATAQAGVDDLRRLCILRLSFVKGWGPDYPRQSIKETPCWVEIHLHRALQLLDEVLHTMPID--GPRGIE
>Tca_Smad6
---GAPDDDGDGVMVLLKQLQENQLGMLW--TAVESRGRDGG--SNCVLMPRDRQ-----------PHVLCCQTWRWPDLL-QSTDLKRLPACRFAGD----PVYVCCNPYHWSRVYQPDTPPPPYSKS-------LRNPSEWCRLAYWELAQRVGPLFPV--EAPA--VNVFGDV--PYCDGL-SLETLAQQNCNAPESVRHGRCKIGLGVTLSHEG-GSVWVYNRSENPIFVNSVTL-DSADSPLPT----RVPAEQCLCVYDPQKAA---AHRTCWDFSGPID---PNSIRISFAKGWGPLYKRQEITSCPCWLEILLAPCSDDDDHKAEFFNLLKERCCAVS
